# Supplementary material for: Integrated multi-omics reveals novel microbe-host lipid metabolism and immune interactions in the donkey hindgut
Source: Front Immunol. 2022 Nov 18;13:1003247. doi: 10.3389/fimmu.2022.1003247 (PMC9716284; doi:10.3389/fimmu.2022.1003247)
Supplement: Supplementary file 2 [file DataSheet_2.xlsx]

## Sheet: mRNA
Table S6a.Transcriptomic analysis of the cecum and dorsal colon of Dezhou donkeys
Gene id	Gene name	Gene description	FC(DC/C)	Log2FC(DC/C)	Pvalue	Padjust	Significant	Regulate	C	DC
MSTRG.10055			0.856542	-0.223405	0.574562	0.881174	no	down	0.3475	0.28
MSTRG.13914			0.807492	-0.308481	0.400098	0.798415	no	down	2.7875	2.1125
MSTRG.14790			0.948999	-0.0755212	0.833326	0.956898	no	down	1.725	1.6475
MSTRG.20223			1.17005	0.226576	0.672222	0.913567	no	up	2865.21	3354.32
MSTRG.20628			1.04271	0.0603393	0.921542	1	no	up	0.0675	0.0675
MSTRG.21497			0.958169	-0.0616473	0.830278	0.955778	no	down	1387.52	1276.07
MSTRG.22051			1.09859	0.135656	0.724134	0.930371	no	up	1.3175	1.4475
MSTRG.22221			1.00611	0.00879054	0.969879	0.991938	no	up	3043.49	3036.2
MSTRG.23195			1.29346	0.371231	0.530459	0.865449	no	up	0.1075	0.14
MSTRG.24808			1.51666	0.6009	0.327106	0.751015	no	up	0.095	0.15
MSTRG.24812			1.12084	0.164579	0.68654	0.919119	no	up	5.305	6.0125
MSTRG.25204			0.768764	-0.379388	0.390172	0.791629	no	down	0.7725	0.55
MSTRG.25228			0.819848	-0.286572	0.231364	0.663743	no	down	6736.72	5478.28
MSTRG.25229			0.865123	-0.209022	0.437881	0.817067	no	down	16639.7	14009.9
MSTRG.25281			1.04199	0.0593363	0.883127	0.971074	no	up	12.82	13.3775
MSTRG.25334			1.11779	0.160648	0.799548	0.949056	no	up	361.87	406.642
MSTRG.25483			1.13926	0.1881	0.791874	1	no	up	0.0425	0.045
MSTRG.26819			1.35536	0.438672	0.27617	0.706617	no	up	0.52	0.7025
MSTRG.30179			0.209707	-2.25355	0.518027	1	no	down	0.0025	0
MSTRG.3336			1.10903	0.149302	0.69881	0.923527	no	up	0.2875	0.315
MSTRG.33598			1.03197	0.0454057	0.893189	0.973712	no	up	0.61	0.635
MSTRG.3387			1.08439	0.116887	0.743398	0.933791	no	up	1.165	1.1675
MSTRG.34263			1.02443	0.0348157	0.946267	0.985824	no	up	1.8175	1.76
MSTRG.36449			1	0	1	1	no_test	no_test	0	0
MSTRG.37451			0.509289	-0.973444	0.782959	1	no	down	0.07	0
MSTRG.4150			0.838291	-0.254476	0.51206	0.855436	no	down	20.7025	16.2975
MSTRG.41907			1.65042	0.722829	0.790619	1	no	up	0.005	0.01
MSTRG.43100			0.291351	-1.77917	3.06761e-05	0.00195223	yes	down	1423.38	421.125
MSTRG.43264			1.176	0.233892	0.384641	0.787152	no	up	306.152	366.28
MSTRG.43265			1.29516	0.373128	0.667227	0.911598	no	up	73.5275	96.6725
MSTRG.43266			0.935453	-0.0962628	0.824883	0.955778	no	down	771.847	707.087
MSTRG.43268			0.977164	-0.0333272	0.924933	0.980777	no	down	928.87	901.995
MSTRG.43364			1.37485	0.459275	0.751587	1	no	up	0.005	0.0075
MSTRG.45660			0.83723	-0.256305	0.499929	0.850284	no	down	2.815	2.255
MSTRG.46510			0.972668	-0.0399806	0.891711	0.973199	no	down	2328.19	2252.98
MSTRG.4664			0.270288	-1.88743	0.314773	1	no	down	0.265	0.05
MSTRG.47200			0.662947	-0.593035	0.578008	1	no	down	0.075	0.0525
MSTRG.48489			1	0	1	1	no_test	no_test	0	0
MSTRG.50619			1	0	1	1	no_test	no_test	0	0
MSTRG.50620			0.83967	-0.252105	0.943127	1	no	down	0.095	0.0925
MSTRG.51772			1.49088	0.576166	0.64077	1	no	up	0.0375	0.06
MSTRG.5692			0.979086	-0.0304926	0.93599	0.982295	no	down	0.49	0.4525
MSTRG.6143			0.748445	-0.418031	0.473554	0.837301	no	down	0.2625	0.1725
MSTRG.7243			1.52703	0.61073	0.327145	0.751015	no	up	0.0325	0.0475
gene-A1BG	A1BG	alpha-1-B glycoprotein	1.00859	0.0123405	0.971476	0.992671	no	up	0.4675	0.455
gene-A1CF	A1CF	APOBEC1 complementation factor, transcript variant X1	0.519462	-0.94491	0.0262718	0.238407	no	down	13.0275	7.1375
gene-A2ML1	A2ML1	alpha-2-macroglobulin like 1, transcript variant X1	0.936697	-0.0943454	0.791735	0.947193	no	down	1.295	1.2175
gene-A3GALT2	A3GALT2	alpha 1,3-galactosyltransferase 2	0.95773	-0.0623089	0.748673	0.935753	no	down	2.975	2.75
gene-A4GALT	A4GALT	alpha 1,4-galactosyltransferase (P blood group), transcript variant X1	0.962956	-0.0544581	0.871012	0.966962	no	down	9.445	8.475
gene-A4GNT	A4GNT	alpha-1,4-N-acetylglucosaminyltransferase, transcript variant X1	1.63189	0.706542	0.00957259	0.132077	no	up	17.79	29.735
gene-AAAS	AAAS	aladin WD repeat nucleoporin	0.953557	-0.0686086	0.70607	0.926748	no	down	19.4425	18.335
gene-AACS	AACS	acetoacetyl-CoA synthetase, transcript variant X1	1.07062	0.0984481	0.593003	0.888874	no	up	15.155	15.8925
gene-AADACL2	AADACL2	arylacetamide deacetylase like 2, transcript variant X1	0.950297	-0.073549	0.955919	1	no	down	0.0475	0.0475
gene-AADACL3	AADACL3	arylacetamide deacetylase like 3, transcript variant X1	0.3108	-1.68594	0.632991	1	no	down	0.005	0
gene-AADACL4	AADACL4	arylacetamide deacetylase like 4	1	0	1	1	no_test	no_test	0	0
gene-AADAT	AADAT	aminoadipate aminotransferase, transcript variant X1	1.16717	0.223014	0.600256	0.89192	no	up	1.0425	1.315
gene-AAGAB	AAGAB	alpha and gamma adaptin binding protein	0.952108	-0.0708034	0.762486	0.940711	no	down	14	13.7375
gene-AAK1	AAK1	AP2 associated kinase 1	0.747173	-0.420486	0.039382	0.298563	no	down	15.475	11.775
gene-AAMDC	AAMDC	adipogenesis associated Mth938 domain containing, transcript variant X4	1.22276	0.290143	0.351183	0.766588	no	up	20.86	26.96
gene-AANAT	AANAT	aralkylamine N-acetyltransferase, transcript variant X2	0.997263	-0.00395369	0.996157	1	no	down	0.06	0.05
gene-AAR2	AAR2	AAR2 splicing factor, transcript variant X4	0.963474	-0.0536816	0.785659	0.946041	no	down	10.56	10.1025
gene-AARD	AARD	alanine and arginine rich domain containing protein	1.50708	0.591759	0.305913	0.732958	no	up	0.5225	0.695
gene-AARS1	AARS1	alanyl-tRNA synthetase 1	1.05412	0.0760439	0.688814	0.92041	no	up	44.84	47.505
gene-AARS2	AARS2	alanyl-tRNA synthetase 2, mitochondrial, transcript variant X1	0.988403	-0.0168292	0.952829	0.987515	no	down	3.8025	3.575
gene-AASDH	AASDH	aminoadipate-semialdehyde dehydrogenase, transcript variant X5	0.968434	-0.046274	0.788016	0.946379	no	down	5.7325	5.86
gene-AASDHPPT	AASDHPPT	aminoadipate-semialdehyde dehydrogenase-phosphopantetheinyl transferase	1.08449	0.11702	0.617094	0.896776	no	up	22.4275	24.8775
gene-AASS	AASS	aminoadipate-semialdehyde synthase, transcript variant X2	1.36481	0.448701	0.146524	0.557252	no	up	3.5725	5.105
gene-AATF	AATF	apoptosis antagonizing transcription factor, transcript variant X8	1.13133	0.178015	0.255646	0.691075	no	up	15.3675	17.275
gene-AATK	AATK	apoptosis associated tyrosine kinase, transcript variant X1	0.421436	-1.24661	0.0278387	0.246302	yes	down	3.1075	1.175
gene-ABAT	ABAT	4-aminobutyrate aminotransferase, transcript variant X1	0.185652	-2.42933	2.68569e-06	0.000287182	yes	down	4.8175	0.8675
gene-ABCA1	ABCA1	ATP binding cassette subfamily A member 1, transcript variant X1	1.36907	0.453191	0.0384994	0.295121	no	up	23.4725	31.71
gene-ABCA10	ABCA10	ATP binding cassette subfamily A member 10	0.709687	-0.494745	0.230307	0.662672	no	down	0.2625	0.185
gene-ABCA12	ABCA12	ATP binding cassette subfamily A member 12	0.618629	-0.692854	0.106981	0.484757	no	down	4.6425	2.975
gene-ABCA13	ABCA13	ATP binding cassette subfamily A member 13	0.83094	-0.267184	0.79394	1	no	down	0.015	0.015
gene-ABCA2	ABCA2	ATP binding cassette subfamily A member 2	0.83812	-0.254771	0.316839	0.742854	no	down	7.2475	5.835
gene-ABCA3	ABCA3	ATP binding cassette subfamily A member 3, transcript variant X2	0.820323	-0.285736	0.0609701	0.370233	no	down	30.9625	25.5
gene-ABCA4	ABCA4	ATP binding cassette subfamily A member 4, transcript variant X1	0.621103	-0.687095	0.29189	0.719653	no	down	0.11	0.0675
gene-ABCA5	ABCA5	ATP binding cassette subfamily A member 5, transcript variant X1	0.729122	-0.455769	0.154392	0.568044	no	down	9.04	6.765
gene-ABCA6	ABCA6	ATP binding cassette subfamily A member 6, transcript variant X2	1.40009	0.485518	0.0699526	0.398484	no	up	10.3925	14.94
gene-ABCA7	ABCA7	ATP binding cassette subfamily A member 7	0.479717	-1.05974	0.0112235	0.146503	yes	down	8.7625	3.7675
gene-ABCA8	ABCA8	ATP binding cassette subfamily A member 8, transcript variant X4	1.02637	0.037555	0.891467	0.973199	no	up	9.035	9.055
gene-ABCA9	ABCA9	ATP binding cassette subfamily A member 9, transcript variant X4	1.01475	0.0211219	0.925264	0.980777	no	up	7.08	7.175
gene-ABCB1	ABCB1	ATP binding cassette subfamily B member 1, transcript variant X1	0.256391	-1.96358	0.00102319	0.0280036	yes	down	45.635	11.9575
gene-ABCB10	ABCB10	ATP binding cassette subfamily B member 10	1.13179	0.17861	0.412046	0.80309	no	up	9.205	10.495
gene-ABCB11	ABCB11	ATP binding cassette subfamily B member 11, transcript variant X1	0.621428	-0.686341	0.256304	0.691397	no	down	0.275	0.1875
gene-ABCB5	ABCB5	ATP binding cassette subfamily B member 5	1	0	1	1	no_test	no_test	0	0
gene-ABCB6	ABCB6	ATP binding cassette subfamily B member 6 (Langereis blood group)	0.513277	-0.962189	0.00340221	0.0666451	no	down	24.725	12.915
gene-ABCB7	ABCB7	ATP binding cassette subfamily B member 7	1.05277	0.0741869	0.805487	0.951356	no	up	16.0075	17.485
gene-ABCB8	ABCB8	ATP binding cassette subfamily B member 8, transcript variant X1	0.686326	-0.543035	0.0495373	0.334877	no	down	18.575	12.3775
gene-ABCB9	ABCB9	ATP binding cassette subfamily B member 9, transcript variant X5	1.2016	0.26496	0.496046	0.848527	no	up	0.5125	0.575
gene-ABCC1	ABCC1	ATP binding cassette subfamily C member 1	0.798498	-0.324639	0.0580652	0.361539	no	down	33.795	26.945
gene-ABCC10	ABCC10	ATP binding cassette subfamily C member 10, transcript variant X1	0.902248	-0.148404	0.658616	0.908613	no	down	6.11	4.9975
gene-ABCC11	ABCC11	ATP binding cassette subfamily C member 11, transcript variant X1	1.19473	0.256683	0.72649	1	no	up	0.05	0.055
gene-ABCC12	ABCC12	ATP binding cassette subfamily C member 12, transcript variant X12	1	0	1	1	no_test	no_test	0	0
gene-ABCC2	ABCC2	ATP binding cassette subfamily C member 2, transcript variant X2	0.746581	-0.421629	0.153294	0.566368	no	down	0.3475	0.2525
gene-ABCC3	ABCC3	ATP binding cassette subfamily C member 3	0.440674	-1.18222	1.95576e-05	0.00142175	yes	down	61.74	28.0375
gene-ABCC4	ABCC4	ATP binding cassette subfamily C member 4, transcript variant X1	0.793681	-0.333369	0.159562	0.576241	no	down	24.2725	19.41
gene-ABCC5	ABCC5	ATP binding cassette subfamily C member 5, transcript variant X1	0.667952	-0.582185	0.00106993	0.0290239	no	down	52.9475	37.715
gene-ABCC6	ABCC6	ATP binding cassette subfamily C member 6, transcript variant X3	0.478715	-1.06276	0.00210722	0.0476118	yes	down	5.885	2.685
gene-ABCC8	ABCC8	ATP binding cassette subfamily C member 8, transcript variant X1	1.34682	0.429556	0.350657	0.766588	no	up	0.12	0.1575
gene-ABCC9	ABCC9	ATP binding cassette subfamily C member 9, transcript variant X2	1.32709	0.408269	0.15156	0.563757	no	up	4.6775	5.595
gene-ABCD1	ABCD1	ATP binding cassette subfamily D member 1	0.786319	-0.346814	0.0718524	0.402899	no	down	13.6525	10.415
gene-ABCD2	ABCD2	ATP binding cassette subfamily D member 2, transcript variant X1	1.16311	0.21799	0.539694	0.86943	no	up	0.775	0.9275
gene-ABCD3	ABCD3	ATP binding cassette subfamily D member 3, transcript variant X1	0.533415	-0.906669	0.00848257	0.12294	no	down	37.8825	21.0675
gene-ABCD4	ABCD4	ATP binding cassette subfamily D member 4, transcript variant X6	1.21438	0.280225	0.403328	0.799527	no	up	3.625	4.49
gene-ABCE1	ABCE1	ATP binding cassette subfamily E member 1, transcript variant X2	1.47772	0.563375	0.0273444	0.243662	no	up	18.9325	28.69
gene-ABCF1	ABCF1	ATP binding cassette subfamily F member 1, transcript variant X1	1.09235	0.127433	0.500922	0.850944	no	up	22.1675	24.0475
gene-ABCF3	ABCF3	ATP binding cassette subfamily F member 3, transcript variant X1	0.975403	-0.0359293	0.860244	0.965014	no	down	21.345	21.545
gene-ABCG1	ABCG1	ATP binding cassette subfamily G member 1, transcript variant X1	0.982695	-0.025184	0.882022	0.971066	no	down	7.8525	7.495
gene-ABCG2	ABCG2	ATP binding cassette subfamily G member 2 (Junior blood group), transcript variant X1	0.457007	-1.12971	0.00373274	0.0712903	yes	down	39.295	18.32
gene-ABCG4	ABCG4	ATP binding cassette subfamily G member 4, transcript variant X1	0.479283	-1.06105	0.0399617	0.301049	yes	down	0.225	0.105
gene-ABCG5	ABCG5	ATP binding cassette subfamily G member 5	0.776999	-0.364016	0.719175	1	no	down	0.085	0.075
gene-ABCG8	ABCG8	ATP binding cassette subfamily G member 8, transcript variant X3	1.19182	0.253165	0.685191	0.918789	no	up	0.265	0.3525
gene-ABHD1	ABHD1	abhydrolase domain containing 1, transcript variant X1	2.10284	1.07234	0.715875	1	no	up	0.0075	0.02
gene-ABHD10	ABHD10	abhydrolase domain containing 10, depalmitoylase	1.11086	0.151676	0.484061	0.843195	no	up	3.735	4.175
gene-ABHD11	ABHD11	abhydrolase domain containing 11, transcript variant X1	0.582187	-0.780445	0.00918949	0.129084	no	down	26.595	15.4975
gene-ABHD12	ABHD12	abhydrolase domain containing 12, lysophospholipase, transcript variant X3	0.803676	-0.315314	0.204116	0.632972	no	down	29.135	22.94
gene-ABHD12B	ABHD12B	abhydrolase domain containing 12B, transcript variant X1	1.30458	0.383587	0.594731	1	no	up	0.215	0.235
gene-ABHD13	ABHD13	abhydrolase domain containing 13, transcript variant X2	1.42324	0.509176	0.0169209	0.185432	no	up	7.82	11.1175
gene-ABHD15	ABHD15	abhydrolase domain containing 15	0.822007	-0.282777	0.430731	0.813014	no	down	2.085	1.5575
gene-ABHD16A	ABHD16A	abhydrolase domain containing 16A, phospholipase, transcript variant X1	0.90011	-0.151827	0.31203	0.738416	no	down	34.3975	30.8675
gene-ABHD16B	ABHD16B	abhydrolase domain containing 16B	0.834977	-0.260192	0.930716	1	no	down	0.005	0.005
gene-ABHD17A	ABHD17A	abhydrolase domain containing 17A, depalmitoylase	0.523316	-0.934246	0.120085	0.510543	no	down	35.655	15.54
gene-ABHD17B	ABHD17B	abhydrolase domain containing 17B, depalmitoylase, transcript variant X1	1.05446	0.0765042	0.804122	0.950571	no	up	10.36	11.0225
gene-ABHD17C	ABHD17C	abhydrolase domain containing 17C, depalmitoylase	0.411786	-1.28003	0.000211865	0.00879599	yes	down	47.88	19.785
gene-ABHD18	ABHD18	abhydrolase domain containing 18, transcript variant X4	0.847775	-0.238247	0.430125	0.813001	no	down	6.2875	5.365
gene-ABHD2	ABHD2	abhydrolase domain containing 2, acylglycerol lipase	1.01094	0.015695	0.924977	0.980777	no	up	24.34	24.4625
gene-ABHD3	ABHD3	abhydrolase domain containing 3, phospholipase, transcript variant X1	1.17024	0.226808	0.288345	0.716337	no	up	5.5425	6.48
gene-ABHD4	ABHD4	abhydrolase domain containing 4, N-acyl phospholipase B, transcript variant X1	0.928962	-0.106309	0.578744	0.882348	no	down	19.6325	18.1175
gene-ABHD5	ABHD5	abhydrolase domain containing 5, lysophosphatidic acid acyltransferase, transcript variant X1	0.693889	-0.527222	0.0759351	0.413155	no	down	17.6825	12.6
gene-ABHD6	ABHD6	abhydrolase domain containing 6, acylglycerol lipase, transcript variant X6	0.55342	-0.853555	0.000922767	0.0259901	no	down	25.025	14.235
gene-ABHD8	ABHD8	abhydrolase domain containing 8, transcript variant X1	0.594909	-0.749258	0.149177	0.560996	no	down	5.4025	2.7475
gene-ABI1	ABI1	abl interactor 1, transcript variant X1	0.862223	-0.213868	0.288509	0.71648	no	down	75.1175	61.7675
gene-ABI2	ABI2	abl interactor 2, transcript variant X32	1.14171	0.191195	0.483087	0.84296	no	up	7.775	8.3975
gene-ABI3	ABI3	ABI family member 3, transcript variant X1	0.965138	-0.0511932	0.878281	0.96953	no	down	23.155	20.425
gene-ABITRAM	ABITRAM	actin binding transcription modulator	1.21118	0.276411	0.290102	0.718356	no	up	4.325	5.3375
gene-ABL1	ABL1	ABL proto-oncogene 1, non-receptor tyrosine kinase, transcript variant X1	1.00273	0.00393407	0.988527	0.996114	no	up	29.8775	30.1475
gene-ABL2	ABL2	ABL proto-oncogene 2, non-receptor tyrosine kinase, transcript variant X1	1.0633	0.0885483	0.576491	0.881752	no	up	10.5075	10.655
gene-ABLIM1	ABLIM1	actin binding LIM protein 1, transcript variant X1	1.13501	0.182706	0.276927	0.706903	no	up	34.9125	38.7275
gene-ABLIM2	ABLIM2	actin binding LIM protein family member 2	1.11109	0.151979	0.778795	0.944931	no	up	0.685	0.7725
gene-ABLIM3	ABLIM3	actin binding LIM protein family member 3, transcript variant X1	0.713986	-0.486032	0.0439806	0.316254	no	down	10.77	7.45
gene-ABR	ABR	ABR activator of RhoGEF and GTPase, transcript variant X1	0.856969	-0.222684	0.0886861	0.443599	no	down	62.53	52.9425
gene-ABRA	ABRA	actin binding Rho activating protein	1	0	1	1	no_test	no_test	0	0
gene-ABRACL	ABRACL	ABRA C-terminal like	1.20228	0.26577	0.225779	0.657306	no	up	56.1725	65.23
gene-ABRAXAS1	ABRAXAS1	abraxas 1, BRCA1 A complex subunit, transcript variant X1	1.56023	0.641763	0.000738618	0.022053	no	up	3.7575	6.02
gene-ABRAXAS2	ABRAXAS2	abraxas 2, BRISC complex subunit	1.04651	0.0655809	0.782469	0.945553	no	up	12.0375	12.9175
gene-ABT1	ABT1	activator of basal transcription 1	0.992994	-0.0101426	0.957884	0.98886	no	down	15.4975	14.8175
gene-ABTB1	ABTB1	ankyrin repeat and BTB domain containing 1, transcript variant X1	0.783817	-0.35141	0.225722	0.657306	no	down	24.07	18.59
gene-ABTB2	ABTB2	ankyrin repeat and BTB domain containing 2, transcript variant X1	0.837108	-0.256514	0.442642	0.819268	no	down	4.9675	3.895
gene-ACAA1	ACAA1	acetyl-CoA acyltransferase 1, transcript variant X1	0.635457	-0.654134	0.0104923	0.140345	no	down	45.295	29.345
gene-ACAA2	ACAA2	acetyl-CoA acyltransferase 2	0.485859	-1.04139	0.00220106	0.0493682	yes	down	31.6425	16.485
gene-ACACA	ACACA	acetyl-CoA carboxylase alpha, transcript variant X1	1.05606	0.0786871	0.60607	0.893227	no	up	18.8925	19.8875
gene-ACACB	ACACB	acetyl-CoA carboxylase beta, transcript variant X1	0.937039	-0.0938183	0.667365	0.911697	no	down	12.55	11.42
gene-ACAD10	ACAD10	acyl-CoA dehydrogenase family member 10, transcript variant X6	0.67527	-0.566464	0.00671938	0.105717	no	down	14.3075	9.8975
gene-ACAD11	ACAD11	acyl-CoA dehydrogenase family member 11, transcript variant X1	0.862173	-0.21395	0.409648	0.802343	no	down	11.0375	9.7475
gene-ACAD8	ACAD8	acyl-CoA dehydrogenase family member 8, transcript variant X1	1.15207	0.204224	0.281448	0.709821	no	up	4.4425	4.955
gene-ACAD9	ACAD9	acyl-CoA dehydrogenase family member 9	1.13904	0.187822	0.378381	0.783781	no	up	12.6875	14.78
gene-ACADL	ACADL	acyl-CoA dehydrogenase long chain	0.635682	-0.653622	0.268595	0.699953	no	down	0.365	0.245
gene-ACADM	ACADM	acyl-CoA dehydrogenase medium chain, transcript variant X1	0.807762	-0.307999	0.438803	0.817477	no	down	62.14	52.365
gene-ACADS	ACADS	acyl-CoA dehydrogenase short chain	0.253443	-1.98027	2.44784e-06	0.000264828	yes	down	228.47	59.275
gene-ACADSB	ACADSB	acyl-CoA dehydrogenase short/branched chain	1.52009	0.604161	0.0914095	0.451045	no	up	5.2	8.485
gene-ACADVL	ACADVL	acyl-CoA dehydrogenase very long chain, transcript variant X5	0.695912	-0.523024	0.0210345	0.209175	no	down	110.677	77.93
gene-ACAN	ACAN	aggrecan	0.786433	-0.346604	0.465666	0.832471	no	down	0.2525	0.185
gene-ACAP1	ACAP1	ArfGAP with coiled-coil, ankyrin repeat and PH domains 1, transcript variant X1	0.902532	-0.14795	0.675443	0.914648	no	down	45.5825	37.095
gene-ACAP2	ACAP2	ArfGAP with coiled-coil, ankyrin repeat and PH domains 2, transcript variant X1	1.11795	0.160856	0.393581	0.793475	no	up	20.25	23.2575
gene-ACAP3	ACAP3	ArfGAP with coiled-coil, ankyrin repeat and PH domains 3, transcript variant X8	0.850895	-0.232946	0.462235	0.829974	no	down	6.995	5.59
gene-ACAT1	ACAT1	acetyl-CoA acetyltransferase 1, transcript variant X1	1.38704	0.472014	0.103918	0.478291	no	up	16.1325	23.24
gene-ACAT2	ACAT2	acetyl-CoA acetyltransferase 2	0.988697	-0.0164003	0.934764	0.982161	no	down	42.1025	41.4225
gene-ACBD3	ACBD3	acyl-CoA binding domain containing 3, transcript variant X1	0.867472	-0.205111	0.439952	0.817573	no	down	33.6275	30.06
gene-ACBD4	ACBD4	acyl-CoA binding domain containing 4, transcript variant X1	0.777344	-0.363374	0.0466668	0.325693	no	down	13.315	9.775
gene-ACBD5	ACBD5	acyl-CoA binding domain containing 5, transcript variant X1	0.860096	-0.21743	0.429826	0.812999	no	down	14.375	12.75
gene-ACBD6	ACBD6	acyl-CoA binding domain containing 6	1.14314	0.193004	0.283888	0.71257	no	up	14.045	16.15
gene-ACBD7	ACBD7	acyl-CoA binding domain containing 7, transcript variant X2	1.62351	0.699112	0.381385	1	no	up	0.165	0.29
gene-ACCS	ACCS	1-aminocyclopropane-1-carboxylate synthase homolog (inactive), transcript variant X2	1.09766	0.134428	0.783514	0.945886	no	up	2.26	2.4725
gene-ACCSL	ACCSL	1-aminocyclopropane-1-carboxylate synthase homolog (inactive) like, transcript variant X1	1.5459	0.628444	0.456153	1	no	up	0.08	0.13
gene-ACD	ACD	ACD shelterin complex subunit and telomerase recruitment factor	0.906764	-0.141201	0.577408	0.882116	no	down	11.985	10.2375
gene-ACE2	ACE2	angiotensin converting enzyme 2, transcript variant X1	0.784579	-0.35001	0.56764	0.879395	no	down	0.27	0.225
gene-ACER1	ACER1	alkaline ceramidase 1	0.0438445	-4.51146	6.06524e-06	0.000551194	yes	down	1.4775	0.0725
gene-ACER2	ACER2	alkaline ceramidase 2, transcript variant X1	0.850164	-0.234187	0.394725	0.79403	no	down	2.615	2.0575
gene-ACER3	ACER3	alkaline ceramidase 3, transcript variant X1	1.07888	0.109535	0.774133	0.944217	no	up	16.3875	18.6125
gene-ACHE	ACHE	acetylcholinesterase (Cartwright blood group), transcript variant X8	0.775722	-0.366388	0.380157	0.784583	no	down	2.7925	1.9
gene-ACIN1	ACIN1	apoptotic chromatin condensation inducer 1, transcript variant X1	0.939678	-0.0897614	0.520787	0.858154	no	down	86.2725	79.035
gene-ACKR1	ACKR1	atypical chemokine receptor 1 (Duffy blood group)	0.911708	-0.133356	0.587239	0.885198	no	down	16.085	13.9875
gene-ACKR3	ACKR3	atypical chemokine receptor 3, transcript variant X1	1.37964	0.464296	0.00778488	0.115841	no	up	16.7725	22.7425
gene-ACKR4	ACKR4	atypical chemokine receptor 4	1.75261	0.809508	0.000336072	0.0123868	no	up	6.5275	11.3375
gene-ACLY	ACLY	ATP citrate lyase, transcript variant X2	1.265	0.339136	0.124233	0.516943	no	up	36.7775	45.92
gene-ACMSD	ACMSD	aminocarboxymuconate semialdehyde decarboxylase, transcript variant X1	1	0	1	1	no_test	no_test	0	0
gene-ACO1	ACO1	aconitase 1, transcript variant X2	0.904215	-0.145263	0.545856	0.871639	no	down	43.7675	40.715
gene-ACO2	ACO2	aconitase 2	0.696583	-0.521633	0.083352	0.431712	no	down	132.363	96.3725
gene-ACOD1	ACOD1	aconitate decarboxylase 1	3.13353	1.64779	0.000997207	0.027415	yes	up	1.4425	4.4275
gene-ACOT11	ACOT11	acyl-CoA thioesterase 11, transcript variant X5	1.2749	0.350384	0.524771	0.860836	no	up	4.225	5.495
gene-ACOT12	ACOT12	acyl-CoA thioesterase 12	1.24445	0.315512	0.731077	1	no	up	0.06	0.08
gene-ACOT13	ACOT13	acyl-CoA thioesterase 13, transcript variant X1	0.71971	-0.474513	0.246826	0.681931	no	down	65.53	46.9
gene-ACOT4	ACOT4	acyl-CoA thioesterase 4	1.44945	0.535504	0.592028	0.8882	no	up	0.29	0.41
gene-ACOT6	ACOT6	acyl-CoA thioesterase 6, transcript variant X1	1.09451	0.130289	0.734784	0.931307	no	up	1.2325	1.4775
gene-ACOT7	ACOT7	acyl-CoA thioesterase 7, transcript variant X5	0.832657	-0.264206	0.257143	0.691966	no	down	22.6975	19.1325
gene-ACOT8	ACOT8	acyl-CoA thioesterase 8	0.806767	-0.309776	0.190552	0.616142	no	down	26.1125	17.1425
gene-ACOT9	ACOT9	acyl-CoA thioesterase 9, transcript variant X1	1.3077	0.387029	0.0993136	0.468713	no	up	12.3325	16.6075
gene-ACOX1	ACOX1	acyl-CoA oxidase 1, transcript variant X1	0.38972	-1.35949	0.000330704	0.0122627	yes	down	120.735	48.9425
gene-ACOX2	ACOX2	acyl-CoA oxidase 2, transcript variant X1	0.312318	-1.67891	4.71552e-10	1.44546e-07	yes	down	36.0575	11.39
gene-ACOX3	ACOX3	acyl-CoA oxidase 3, pristanoyl, transcript variant X2	0.81289	-0.298867	0.148977	0.560996	no	down	18.555	15.2825
gene-ACOXL	ACOXL	acyl-CoA oxidase like, transcript variant X1	1.57383	0.654279	0.0515004	0.341454	no	up	1.385	2.285
gene-ACP1	ACP1	acid phosphatase 1, transcript variant X2	0.881931	-0.181263	0.300794	0.728402	no	down	60.485	51.44
gene-ACP2	ACP2	acid phosphatase 2, lysosomal	0.888114	-0.171184	0.443692	0.819848	no	down	29.24	25.555
gene-ACP3	ACP3	acid phosphatase 3, transcript variant X1	1.19903	0.261868	0.446396	0.821111	no	up	7.885	8.77
gene-ACP4	ACP4	acid phosphatase 4	1.16221	0.216872	0.839088	1	no	up	0.0175	0.02
gene-ACP5	ACP5	acid phosphatase 5, tartrate resistant, transcript variant X2	1.42072	0.506627	0.0991129	0.468486	no	up	52.3925	72.23
gene-ACP6	ACP6	acid phosphatase 6, lysophosphatidic, transcript variant X1	0.713095	-0.487833	0.0596582	0.366113	no	down	12.9875	9.655
gene-ACP7	ACP7	acid phosphatase 7, tartrate resistant (putative), transcript variant X1	0.83967	-0.252105	0.943127	1	no	down	0.0025	0.0025
gene-ACR	ACR	acrosin, transcript variant X1	0.54366	-0.879224	0.492139	1	no	down	0.0825	0.045
gene-ACSBG1	ACSBG1	acyl-CoA synthetase bubblegum family member 1	1.65681	0.728411	0.0038982	0.0733084	no	up	2.9725	4.905
gene-ACSBG2	ACSBG2	acyl-CoA synthetase bubblegum family member 2, transcript variant X2	2.82898	1.50028	0.59134	1	no	up	0.005	0.02
gene-ACSF2	ACSF2	acyl-CoA synthetase family member 2, transcript variant X1	0.228484	-2.12984	7.519e-07	9.40745e-05	yes	down	269.645	66.0725
gene-ACSF3	ACSF3	acyl-CoA synthetase family member 3, transcript variant X1	0.606641	-0.721085	0.00535204	0.0924523	no	down	27.89	17.205
gene-ACSL1	ACSL1	acyl-CoA synthetase long chain family member 1, transcript variant X3	1.49645	0.581543	0.0196529	0.201931	no	up	9.0325	14.035
gene-ACSL3	ACSL3	acyl-CoA synthetase long chain family member 3	1.1188	0.161951	0.578795	0.882348	no	up	12.4225	14.6425
gene-ACSL4	ACSL4	acyl-CoA synthetase long chain family member 4, transcript variant X2	1.75946	0.815132	0.000731628	0.0219908	no	up	25.5975	44.925
gene-ACSL5	ACSL5	acyl-CoA synthetase long chain family member 5	0.782912	-0.353078	0.164102	0.583059	no	down	119.517	96.0475
gene-ACSL6	ACSL6	acyl-CoA synthetase long chain family member 6, transcript variant X1	1.70336	0.768384	0.451974	1	no	up	0.03	0.0575
gene-ACSM3	ACSM3	acyl-CoA synthetase medium chain family member 3, transcript variant X1	0.71286	-0.48831	0.266047	0.697227	no	down	3.5875	2.515
gene-ACSM4	ACSM4	acyl-CoA synthetase medium chain family member 4	0.734893	-0.444394	0.770285	1	no	down	0.015	0.0125
gene-ACSM5	ACSM5	acyl-CoA synthetase medium chain family member 5	0.698731	-0.51719	0.0572996	0.359554	no	down	11.3125	8.015
gene-ACSS1	ACSS1	acyl-CoA synthetase short chain family member 1, transcript variant X1	1.02764	0.0393345	0.829556	0.955778	no	up	33.8475	35.055
gene-ACSS2	ACSS2	acyl-CoA synthetase short chain family member 2, transcript variant X1	0.652848	-0.61518	0.0414163	0.307106	no	down	72.07	48.4825
gene-ACSS3	ACSS3	acyl-CoA synthetase short chain family member 3	1.57917	0.659166	0.0149239	0.172916	no	up	2.2375	3.44
gene-ACTA1	ACTA1	actin alpha 1, skeletal muscle, transcript variant X1	6.12007	2.61355	0.0250354	0.230918	yes	up	3.88	29.345
gene-ACTA2	ACTA2	actin alpha 2, smooth muscle, transcript variant X1	1.06354	0.0888791	0.730929	0.930793	no	up	265.942	288.97
gene-ACTB	ACTB	actin beta	0.804474	-0.313883	0.1341	0.534867	no	down	4973.6	4028.72
gene-ACTC1	ACTC1	actin alpha cardiac muscle 1	1.00959	0.0137693	0.989695	0.996413	no	up	0.8175	0.915
gene-ACTG1	ACTG1	actin gamma 1	1.01702	0.0243495	0.930931	0.982038	no	up	1026.83	981.197
gene-ACTG2	ACTG2	actin gamma 2, smooth muscle, transcript variant X2	1.63872	0.712568	0.449449	0.823042	no	up	977.555	1820.79
gene-ACTL10	ACTL10	actin like 10	1	0	1	1	no_test	no_test	0	0
gene-ACTL6A	ACTL6A	actin like 6A, transcript variant X1	1.12313	0.167523	0.418915	0.806758	no	up	19.15	21.595
gene-ACTL6B	ACTL6B	actin like 6B, transcript variant X1	1.42023	0.506129	0.336743	0.756674	no	up	0.235	0.3
gene-ACTL7A	ACTL7A	actin like 7A	0.479385	-1.06074	0.763387	1	no	down	0.02	0.005
gene-ACTL7B	ACTL7B	actin like 7B	0.602539	-0.730873	0.238456	0.672443	no	down	0.26	0.1475
gene-ACTL8	ACTL8	actin like 8, transcript variant X2	1	0	1	1	no_test	no_test	0	0
gene-ACTN1	ACTN1	actinin alpha 1, transcript variant X3	1.1974	0.259906	0.372782	0.779726	no	up	110.015	134.945
gene-ACTN2	ACTN2	actinin alpha 2	3.77264	1.91558	0.0897688	0.446465	no	up	2.885	12.35
gene-ACTN3	ACTN3	actinin alpha 3, transcript variant X1	1.62807	0.703165	0.300285	0.728127	no	up	0.1175	0.1775
gene-ACTN4	ACTN4	actinin alpha 4, transcript variant X5	0.637467	-0.649577	0.00466521	0.0842027	no	down	198.178	125.76
gene-ACTR10	ACTR10	actin related protein 10	0.969303	-0.0449806	0.862788	0.96557	no	down	24.0775	24
gene-ACTR1A	ACTR1A	actin related protein 1A	0.866801	-0.206228	0.319989	0.744401	no	down	81.09	71.785
gene-ACTR1B	ACTR1B	actin related protein 1B, transcript variant X1	0.833539	-0.262678	0.134881	0.535794	no	down	61.35	51.2475
gene-ACTR2	ACTR2	actin related protein 2	1.06689	0.0934144	0.675314	0.914648	no	up	109.132	117.463
gene-ACTR3	ACTR3	actin related protein 3	1.11193	0.153065	0.47811	0.840509	no	up	163.335	181.357
gene-ACTR3B	ACTR3B	actin related protein 3B, transcript variant X1	1.13048	0.17694	0.611114	0.894007	no	up	5.785	6.4725
gene-ACTR5	ACTR5	actin related protein 5	0.872162	-0.197332	0.361019	0.77258	no	down	5.025	4.225
gene-ACTR6	ACTR6	actin related protein 6, transcript variant X1	1.50272	0.58758	0.0492161	0.333378	no	up	3.0475	4.76
gene-ACTR8	ACTR8	actin related protein 8, transcript variant X4	0.957194	-0.0631167	0.717602	0.929044	no	down	14.55	14.03
gene-ACTRT3	ACTRT3	actin related protein T3	1.18894	0.249678	0.586088	0.88464	no	up	0.5375	0.625
gene-ACVR1	ACVR1	activin A receptor type 1, transcript variant X4	1.22315	0.290603	0.161376	0.579246	no	up	11.8875	14.86
gene-ACVR1B	ACVR1B	activin A receptor type 1B, transcript variant X2	0.636603	-0.651535	0.000390388	0.0137023	no	down	25.565	16.2125
gene-ACVR1C	ACVR1C	activin A receptor type 1C	0.653904	-0.61285	0.0256427	0.234521	no	down	1.165	0.78
gene-ACVR2A	ACVR2A	activin A receptor type 2A, transcript variant X1	0.826513	-0.274891	0.24582	0.681288	no	down	16.35	13.6775
gene-ACVR2B	ACVR2B	activin A receptor type 2B, transcript variant X1	0.887682	-0.171886	0.62773	0.89902	no	down	1.385	1.2125
gene-ACVRL1	ACVRL1	activin A receptor like type 1, transcript variant X2	0.905074	-0.143893	0.580237	0.882348	no	down	21.865	18.5475
gene-ACYP1	ACYP1	acylphosphatase 1, transcript variant X1	1.52432	0.608169	0.0594845	0.365777	no	up	3.9425	6.2225
gene-ACYP2	ACYP2	acylphosphatase 2, transcript variant X2	1.33095	0.412453	0.200949	0.630154	no	up	2.475	3.2125
gene-ADA	ADA	adenosine deaminase	0.856021	-0.224281	0.414977	0.804751	no	down	63.975	55.465
gene-ADA2	ADA2	adenosine deaminase 2, transcript variant X1	1.26125	0.33485	0.10454	0.479978	no	up	7.67	9.5925
gene-ADAD1	ADAD1	adenosine deaminase domain containing 1	1.38437	0.469229	0.894365	1	no	up	0	0.005
gene-ADAD2	ADAD2	adenosine deaminase domain containing 2	0.0708595	-3.8189	0.169571	1	no	down	0.065	0
gene-ADAL	ADAL	adenosine deaminase like, transcript variant X3	0.918429	-0.12276	0.534046	0.866668	no	down	7.2275	6.27
gene-ADAM10	ADAM10	ADAM metallopeptidase domain 10, transcript variant X1	1.05992	0.0839486	0.71806	0.929044	no	up	31.3125	33.8425
gene-ADAM11	ADAM11	ADAM metallopeptidase domain 11, transcript variant X1	0.994769	-0.00756612	0.987119	0.995753	no	down	0.2925	0.3
gene-ADAM12	ADAM12	ADAM metallopeptidase domain 12, transcript variant X1	1.06266	0.0876829	0.681777	0.916411	no	up	5.97	6.365
gene-ADAM15	ADAM15	ADAM metallopeptidase domain 15, transcript variant X14	0.629327	-0.668118	0.00445756	0.0813328	no	down	21.1975	13.4075
gene-ADAM17	ADAM17	ADAM metallopeptidase domain 17, transcript variant X1	0.970573	-0.0430919	0.790312	0.946905	no	down	22.365	21.72
gene-ADAM19	ADAM19	ADAM metallopeptidase domain 19	0.975172	-0.0362716	0.862476	0.965519	no	down	46.0325	43.2075
gene-ADAM22	ADAM22	ADAM metallopeptidase domain 22, transcript variant X2	1.3429	0.425356	0.118295	0.507212	no	up	0.95	1.335
gene-ADAM23	ADAM23	ADAM metallopeptidase domain 23, transcript variant X2	1.62574	0.701094	0.00740155	0.112877	no	up	4.3	7.25
gene-ADAM28	ADAM28	ADAM metallopeptidase domain 28, transcript variant X1	3.24641	1.69885	4.81653e-11	1.96857e-08	yes	up	1.8825	5.8525
gene-ADAM30	ADAM30	ADAM metallopeptidase domain 30	5.74908	2.52333	0.463747	1	no	up	0	0.015
gene-ADAM33	ADAM33	ADAM metallopeptidase domain 33, transcript variant X10	1.07772	0.107978	0.741349	0.933262	no	up	11.2225	11.9625
gene-ADAM7	ADAM7	ADAM metallopeptidase domain 7	1	0	1	1	no_test	no_test	0	0
gene-ADAM8	ADAM8	ADAM metallopeptidase domain 8, transcript variant X1	1.24261	0.313368	0.222147	0.653075	no	up	4.015	4.725
gene-ADAM9	ADAM9	ADAM metallopeptidase domain 9, transcript variant X1	1.55997	0.641522	0.0178447	0.191482	no	up	29.41	47.8425
gene-ADAMDEC1	ADAMDEC1	ADAM like decysin 1, transcript variant X1	1.32428	0.405212	0.0729152	0.404541	no	up	1033.45	1364.74
gene-ADAMTS1	ADAMTS1	ADAM metallopeptidase with thrombospondin type 1 motif 1	1.11073	0.151512	0.532952	0.866246	no	up	25.17	26.5525
gene-ADAMTS10	ADAMTS10	ADAM metallopeptidase with thrombospondin type 1 motif 10, transcript variant X1	0.971971	-0.0410143	0.923269	0.980475	no	down	4.325	3.725
gene-ADAMTS12	ADAMTS12	ADAM metallopeptidase with thrombospondin type 1 motif 12, transcript variant X6	1.09713	0.133735	0.58019	0.882348	no	up	7.6925	7.875
gene-ADAMTS13	ADAMTS13	ADAM metallopeptidase with thrombospondin type 1 motif 13	1.04546	0.0641358	0.856553	0.96365	no	up	0.345	0.345
gene-ADAMTS14	ADAMTS14	ADAM metallopeptidase with thrombospondin type 1 motif 14, transcript variant X1	1.15598	0.209119	0.51619	0.856802	no	up	0.6175	0.6975
gene-ADAMTS15	ADAMTS15	ADAM metallopeptidase with thrombospondin type 1 motif 15	0.96342	-0.0537634	0.818506	0.954741	no	down	4.0475	3.6975
gene-ADAMTS16	ADAMTS16	ADAM metallopeptidase with thrombospondin type 1 motif 16, transcript variant X1	1.18176	0.240936	0.597559	0.89107	no	up	3.08	3.5425
gene-ADAMTS17	ADAMTS17	ADAM metallopeptidase with thrombospondin type 1 motif 17	1.22966	0.298264	0.202263	0.631367	no	up	0.81	1.005
gene-ADAMTS18	ADAMTS18	ADAM metallopeptidase with thrombospondin type 1 motif 18	1.42533	0.511301	0.220105	0.650221	no	up	0.535	0.7425
gene-ADAMTS19	ADAMTS19	ADAM metallopeptidase with thrombospondin type 1 motif 19	3.09487	1.62988	0.00263036	0.0557988	yes	up	0.63	2.175
gene-ADAMTS2	ADAMTS2	ADAM metallopeptidase with thrombospondin type 1 motif 2, transcript variant X1	0.992094	-0.0114516	0.96667	0.991302	no	down	8.365	8.1725
gene-ADAMTS20	ADAMTS20	ADAM metallopeptidase with thrombospondin type 1 motif 20	1.24011	0.310466	0.408123	0.801571	no	up	0.3425	0.4025
gene-ADAMTS3	ADAMTS3	ADAM metallopeptidase with thrombospondin type 1 motif 3, transcript variant X1	1.29744	0.37567	0.10679	0.484602	no	up	1.27	1.685
gene-ADAMTS4	ADAMTS4	ADAM metallopeptidase with thrombospondin type 1 motif 4	1.7136	0.77703	0.0221669	0.215939	no	up	0.9475	1.6275
gene-ADAMTS5	ADAMTS5	ADAM metallopeptidase with thrombospondin type 1 motif 5	1.21328	0.278918	0.340731	0.759787	no	up	3.455	4.035
gene-ADAMTS6	ADAMTS6	ADAM metallopeptidase with thrombospondin type 1 motif 6	0.923087	-0.115461	0.668939	0.912459	no	down	1.13	1.045
gene-ADAMTS7	ADAMTS7	ADAM metallopeptidase with thrombospondin type 1 motif 7	0.818885	-0.288267	0.507391	0.85304	no	down	5.2475	4.0375
gene-ADAMTS8	ADAMTS8	ADAM metallopeptidase with thrombospondin type 1 motif 8	0.986079	-0.0202247	0.937648	0.982944	no	down	2.56	2.4725
gene-ADAMTS9	ADAMTS9	ADAM metallopeptidase with thrombospondin type 1 motif 9, transcript variant X2	1.17979	0.238536	0.370919	0.779359	no	up	5.1575	6.0225
gene-ADAMTSL1	ADAMTSL1	ADAMTS like 1, transcript variant X2	0.864055	-0.210806	0.458135	0.827947	no	down	2.9575	2.425
gene-ADAMTSL2	ADAMTSL2	ADAMTS like 2	1.47131	0.557105	0.254625	0.690764	no	up	0.885	1.185
gene-ADAMTSL3	ADAMTSL3	ADAMTS like 3, transcript variant X1	1.0983	0.13527	0.671273	0.913237	no	up	3.205	3.59
gene-ADAMTSL4	ADAMTSL4	ADAMTS like 4	0.946824	-0.0788313	0.792335	0.947476	no	down	15.815	13.8475
gene-ADAMTSL5	ADAMTSL5	ADAMTS like 5, transcript variant X1	1.19367	0.255407	0.503852	0.852099	no	up	2.075	2.295
gene-ADAP1	ADAP1	ArfGAP with dual PH domains 1	0.624079	-0.6802	0.0178864	0.191595	no	down	21.725	12.8625
gene-ADAP2	ADAP2	ArfGAP with dual PH domains 2, transcript variant X1	1.28872	0.365937	0.0977688	0.466813	no	up	5.605	6.8125
gene-ADAR	ADAR	adenosine deaminase RNA specific, transcript variant X1	0.906764	-0.141201	0.405726	0.801127	no	down	55.615	49.69
gene-ADARB1	ADARB1	adenosine deaminase RNA specific B1, transcript variant X2	0.738136	-0.438042	0.3384	0.757621	no	down	4.375	3.0775
gene-ADARB2	ADARB2	adenosine deaminase RNA specific B2 (inactive)	1.13225	0.179198	0.63581	0.902477	no	up	0.12	0.1325
gene-ADAT1	ADAT1	adenosine deaminase tRNA specific 1, transcript variant X1	1.01147	0.016458	0.950004	0.986929	no	up	3.74	3.6975
gene-ADAT2	ADAT2	adenosine deaminase tRNA specific 2, transcript variant X1	1.15565	0.208705	0.362075	0.77258	no	up	3.4475	4.505
gene-ADAT3	ADAT3	adenosine deaminase tRNA specific 3	0.456016	-1.13284	1	1	no	down	1.445	0.4775
gene-ADCK1	ADCK1	aarF domain containing kinase 1, transcript variant X2	0.944437	-0.0824738	0.652704	0.907441	no	down	3.7825	3.58
gene-ADCK2	ADCK2	aarF domain containing kinase 2, transcript variant X1	0.843811	-0.245008	0.238607	0.672459	no	down	12.44	10.4825
gene-ADCK5	ADCK5	aarF domain containing kinase 5, transcript variant X1	0.761789	-0.392537	0.210499	0.639811	no	down	16.53	11.3875
gene-ADCY1	ADCY1	adenylate cyclase 1, transcript variant X1	0.708541	-0.497076	0.328381	0.751313	no	down	0.7875	0.43
gene-ADCY10	ADCY10	adenylate cyclase 10, transcript variant X1	3.96398	1.98695	0.0285859	0.249763	yes	up	0.035	0.1425
gene-ADCY2	ADCY2	adenylate cyclase 2, transcript variant X3	1.25578	0.328586	0.215438	0.646209	no	up	2.38	2.86
gene-ADCY3	ADCY3	adenylate cyclase 3, transcript variant X2	0.667439	-0.583291	0.00224167	0.0499743	no	down	16.3275	10.6625
gene-ADCY4	ADCY4	adenylate cyclase 4, transcript variant X1	0.970101	-0.0437924	0.872368	0.967547	no	down	2.3225	2.14
gene-ADCY5	ADCY5	adenylate cyclase 5	1.20556	0.269699	0.497285	0.849146	no	up	5.0225	6.2475
gene-ADCY6	ADCY6	adenylate cyclase 6, transcript variant X1	0.718771	-0.476396	0.0231843	0.221638	no	down	30.04	21.9
gene-ADCY7	ADCY7	adenylate cyclase 7, transcript variant X1	0.984666	-0.0222931	0.93689	0.982681	no	down	18.2475	16.435
gene-ADCY8	ADCY8	adenylate cyclase 8, transcript variant X1	0.70599	-0.50228	0.461867	0.829767	no	down	0.18	0.1225
gene-ADCY9	ADCY9	adenylate cyclase 9	1.19896	0.261783	0.299751	0.727821	no	up	9.2525	11.0725
gene-ADCYAP1	ADCYAP1	adenylate cyclase activating polypeptide 1, transcript variant X2	3.01703	1.59313	0.0569548	0.358951	no	up	0.12	0.5275
gene-ADCYAP1R1	ADCYAP1R1	ADCYAP receptor type I, transcript variant X1	0.778398	-0.361419	0.298672	0.727377	no	down	1.52	1.175
gene-ADD1	ADD1	adducin 1, transcript variant X1	0.964851	-0.0516219	0.836637	0.958212	no	down	109.365	101.377
gene-ADD2	ADD2	adducin 2, transcript variant X2	0.950593	-0.0731003	0.875082	0.968559	no	down	1.085	0.9525
gene-ADD3	ADD3	adducin 3, transcript variant X7	0.932646	-0.100598	0.687721	0.920029	no	down	102.047	98.495
gene-ADGB	ADGB	androglobin, transcript variant X1	1.14916	0.20058	0.503285	0.852099	no	up	0.365	0.4125
gene-ADGRA1	ADGRA1	adhesion G protein-coupled receptor A1	10.5035	3.3928	0.13403	1	no	up	0	0.0175
gene-ADGRA2	ADGRA2	adhesion G protein-coupled receptor A2	0.856234	-0.223923	0.512974	0.856146	no	down	13.5225	10.8625
gene-ADGRA3	ADGRA3	adhesion G protein-coupled receptor A3	1.06391	0.0893703	0.719423	0.929317	no	up	14.8525	16.4075
gene-ADGRB2	ADGRB2	adhesion G protein-coupled receptor B2	0.540567	-0.887453	0.0462177	0.323851	no	down	0.9675	0.48
gene-ADGRB3	ADGRB3	adhesion G protein-coupled receptor B3, transcript variant X1	1.29388	0.371707	0.200086	0.62927	no	up	1.7875	2.35
gene-ADGRD1	ADGRD1	adhesion G protein-coupled receptor D1, transcript variant X1	1.33712	0.419133	0.278532	0.708099	no	up	6.695	8.7975
gene-ADGRD2	ADGRD2	adhesion G protein-coupled receptor D2	1.29682	0.374979	0.79884	1	no	up	0.0225	0.0275
gene-ADGRE1	ADGRE1	adhesion G protein-coupled receptor E1	1.96336	0.973327	0.0100838	0.136324	no	up	3.5	7.0725
gene-ADGRE3	ADGRE3	adhesion G protein-coupled receptor E3, transcript variant X1	1.32049	0.40107	0.27099	0.702435	no	up	4.46	6.23
gene-ADGRE5	ADGRE5	adhesion G protein-coupled receptor E5, transcript variant X1	1.15269	0.205003	0.483675	0.843067	no	up	60.415	64.8525
gene-ADGRF1	ADGRF1	adhesion G protein-coupled receptor F1, transcript variant X1	1.34116	0.423482	0.337591	0.757324	no	up	0.6875	0.9575
gene-ADGRF2	ADGRF2	adhesion G protein-coupled receptor F2, transcript variant X3	1.27868	0.354658	0.72371	1	no	up	0.025	0.0425
gene-ADGRF3	ADGRF3	adhesion G protein-coupled receptor F3	1.09823	0.135177	0.892792	0.973512	no	up	1.07	1.04
gene-ADGRF4	ADGRF4	adhesion G protein-coupled receptor F4, transcript variant X2	3.05492	1.61113	0.0141903	0.168111	yes	up	0.105	0.3375
gene-ADGRF5	ADGRF5	adhesion G protein-coupled receptor F5	1.03943	0.0557934	0.803678	0.950562	no	up	9.7975	10.0375
gene-ADGRG1	ADGRG1	adhesion G protein-coupled receptor G1, transcript variant X4	0.698001	-0.518699	0.126423	0.521166	no	down	18.72	12.61
gene-ADGRG2	ADGRG2	adhesion G protein-coupled receptor G2	1.24871	0.32044	0.473325	0.837301	no	up	0.195	0.2425
gene-ADGRG3	ADGRG3	adhesion G protein-coupled receptor G3, transcript variant X1	1.07472	0.103955	0.714322	0.928627	no	up	3.1075	3.2375
gene-ADGRG4	ADGRG4	adhesion G protein-coupled receptor G4	1	0	1	1	no_test	no_test	0	0
gene-ADGRG5	ADGRG5	adhesion G protein-coupled receptor G5, transcript variant X1	0.927572	-0.108468	0.832729	0.956722	no	down	7.9575	6.22
gene-ADGRG6	ADGRG6	adhesion G protein-coupled receptor G6	0.554714	-0.850184	0.00121838	0.0318302	no	down	27.595	15.5375
gene-ADGRG7	ADGRG7	adhesion G protein-coupled receptor G7, transcript variant X1	1.0202	0.0288511	0.933329	0.982161	no	up	8.6975	9.0925
gene-ADGRL1	ADGRL1	adhesion G protein-coupled receptor L1, transcript variant X1	0.889903	-0.168279	0.64703	0.905765	no	down	7.9775	6.775
gene-ADGRL2	ADGRL2	adhesion G protein-coupled receptor L2, transcript variant X1	1.12174	0.165735	0.475987	0.839057	no	up	19.235	22.1625
gene-ADGRL3	ADGRL3	adhesion G protein-coupled receptor L3, transcript variant X19	1.16994	0.226437	0.27437	0.704698	no	up	3.88	4.32
gene-ADGRL4	ADGRL4	adhesion G protein-coupled receptor L4, transcript variant X1	1.14933	0.200797	0.305099	0.732546	no	up	7.6625	8.59
gene-ADGRV1	ADGRV1	adhesion G protein-coupled receptor V1	0.667545	-0.583064	0.271605	0.703052	no	down	1.3225	0.8025
gene-ADH5	ADH5	alcohol dehydrogenase 5 (class III), chi polypeptide, transcript variant X1	0.587771	-0.766675	0.0285102	0.249379	no	down	100.998	62.385
gene-ADHFE1	ADHFE1	alcohol dehydrogenase iron containing 1, transcript variant X1	0.718701	-0.476536	0.0612874	0.3714	no	down	8.5075	5.8625
gene-ADI1	ADI1	acireductone dioxygenase 1	1.02067	0.029512	0.890994	0.973132	no	up	24.1825	24.0975
gene-ADIG	ADIG	adipogenin, transcript variant X1	0.767508	-0.381746	0.378232	0.783781	no	down	1.645	1.1525
gene-ADIPOQ	ADIPOQ	adiponectin, C1Q and collagen domain containing	0.718576	-0.476787	0.716508	0.929044	no	down	1.14	0.8125
gene-ADIPOR1	ADIPOR1	adiponectin receptor 1, transcript variant X3	0.739608	-0.435168	0.0122491	0.154835	no	down	52.955	39.2775
gene-ADIPOR2	ADIPOR2	adiponectin receptor 2, transcript variant X2	0.895995	-0.158437	0.457223	0.827738	no	down	21.8775	19.925
gene-ADIRF	ADIRF	adipogenesis regulatory factor	1.02134	0.0304685	0.941003	0.984187	no	up	39.605	40.67
gene-ADK	ADK	adenosine kinase, transcript variant X1	0.590572	-0.759814	0.0282867	0.248092	no	down	77.995	49.815
gene-ADM	ADM	adrenomedullin	1.49572	0.580838	0.0195407	0.20134	no	up	6.2	8.78
gene-ADM2	ADM2	adrenomedullin 2	0.862227	-0.213861	0.638801	0.903078	no	down	2.04	1.575
gene-ADNP2	ADNP2	ADNP homeobox 2	0.948185	-0.0767596	0.619091	0.896776	no	down	9.1175	8.4675
gene-ADO	ADO	2-aminoethanethiol dioxygenase	1.09824	0.135191	0.372674	0.779726	no	up	10.7625	11.61
gene-ADORA1	ADORA1	adenosine A1 receptor, transcript variant X1	1.41354	0.499311	0.320554	0.74515	no	up	0.21	0.3875
gene-ADORA2A	ADORA2A	adenosine A2a receptor	1.07809	0.108479	0.795262	0.948538	no	up	4.365	4.1475
gene-ADORA2B	ADORA2B	adenosine A2b receptor, transcript variant X1	0.699839	-0.514905	0.0303164	0.257684	no	down	20.265	12.85
gene-ADORA3	ADORA3	adenosine A3 receptor, transcript variant X1	0.997193	-0.0040551	0.987166	0.995753	no	down	2.0075	2.0675
gene-ADPGK	ADPGK	ADP dependent glucokinase, transcript variant X1	1.01728	0.0247217	0.913041	0.977729	no	up	24.7125	25.37
gene-ADPRHL1	ADPRHL1	ADP-ribosylhydrolase like 1	1.7276	0.788769	0.464046	1	no	up	0.0275	0.05
gene-ADPRM	ADPRM	ADP-ribose/CDP-alcohol diphosphatase, manganese dependent, transcript variant X4	1.08901	0.123019	0.590235	0.88733	no	up	8.0875	8.84
gene-ADPRS	ADPRS	ADP-ribosylserine hydrolase	0.9867	-0.0193168	0.911096	0.977194	no	down	13.8325	13.4075
gene-ADRA1A	ADRA1A	adrenoceptor alpha 1A, transcript variant X1	0.866503	-0.206724	0.485741	0.84424	no	down	0.51	0.4375
gene-ADRA1B	ADRA1B	adrenoceptor alpha 1B	0.607812	-0.718304	0.242015	0.677288	no	down	0.305	0.1725
gene-ADRA1D	ADRA1D	adrenoceptor alpha 1D	0.584784	-0.774024	0.295108	1	no	down	0.2025	0.1075
gene-ADRA2A	ADRA2A	adrenoceptor alpha 2A, transcript variant X6	0.730893	-0.452268	0.201184	0.630457	no	down	1.895	1.3075
gene-ADRA2B	ADRA2B	adrenoceptor alpha 2B, transcript variant X2	0.976975	-0.0336065	0.91502	0.977896	no	down	1.19	1.12
gene-ADRA2C	ADRA2C	adrenoceptor alpha 2C	0.410533	-1.28443	0.374015	1	no	down	0.0575	0.0175
gene-ADRB1	ADRB1	adrenoceptor beta 1	0.901069	-0.15029	0.63151	0.901065	no	down	2.19	1.85
gene-ADRB2	ADRB2	adrenoceptor beta 2, transcript variant X6	1.32794	0.409193	0.130688	0.529576	no	up	1.465	1.9025
gene-ADRB3	ADRB3	adrenoceptor beta 3	0.665147	-0.588256	0.27267	0.703569	no	down	1.885	1.1575
gene-ADSL	ADSL	adenylosuccinate lyase, transcript variant X1	1.11489	0.156905	0.427897	0.812041	no	up	36.8225	40.95
gene-ADSS1	ADSS1	adenylosuccinate synthase 1	0.386815	-1.37029	0.000430972	0.0149555	yes	down	11.5125	4.78
gene-ADSS2	ADSS2	adenylosuccinate synthase 2, transcript variant X1	0.908111	-0.13906	0.574987	0.881383	no	down	43.0725	40.4075
gene-AEBP1	AEBP1	AE binding protein 1, transcript variant X1	1.06691	0.0934422	0.728098	0.930371	no	up	20.0625	20.6425
gene-AEBP2	AEBP2	AE binding protein 2, transcript variant X1	1.28373	0.360346	0.0451395	0.320543	no	up	12.035	15.4925
gene-AEN	AEN	apoptosis enhancing nuclease, transcript variant X2	0.826649	-0.274653	0.324625	0.748821	no	down	7.9375	6
gene-AFAP1	AFAP1	actin filament associated protein 1, transcript variant X1	1.18322	0.242721	0.480807	0.842158	no	up	8.29	10.0325
gene-AFAP1L1	AFAP1L1	actin filament associated protein 1 like 1, transcript variant X1	1.0215	0.0306917	0.904893	0.975222	no	up	4.6675	4.49
gene-AFAP1L2	AFAP1L2	actin filament associated protein 1 like 2, transcript variant X6	0.851157	-0.232503	0.316276	0.742783	no	down	8.3475	6.8125
gene-AFDN	AFDN	afadin, adherens junction formation factor, transcript variant X1	0.660219	-0.598983	0.00802158	0.118405	no	down	65.0225	43.7925
gene-AFF1	AFF1	AF4/FMR2 family member 1, transcript variant X1	0.900174	-0.151724	0.396879	0.796157	no	down	31.4675	28.55
gene-AFF2	AFF2	AF4/FMR2 family member 2, transcript variant X1	1.17375	0.231124	0.610159	0.894007	no	up	5.5175	6.1
gene-AFF3	AFF3	AF4/FMR2 family member 3	1.112	0.153155	0.259118	0.692591	no	up	9.6225	10.715
gene-AFF4	AFF4	AF4/FMR2 family member 4, transcript variant X2	0.982804	-0.0250239	0.900407	0.974681	no	down	27.29	25.3825
gene-AFG1L	AFG1L	AFG1 like ATPase, transcript variant X1	1.01473	0.0210983	0.900439	0.974681	no	up	3.6175	3.735
gene-AFG3L2	AFG3L2	AFG3 like matrix AAA peptidase subunit 2	0.779646	-0.35911	0.136333	0.538303	no	down	30.885	24.93
gene-AFM	AFM	afamin	1	0	1	1	no_test	no_test	0	0
gene-AFMID	AFMID	arylformamidase, transcript variant X2	1.52996	0.613494	0.0532074	0.348927	no	up	0.76	1.2675
gene-AFTPH	AFTPH	aftiphilin, transcript variant X2	0.929495	-0.10548	0.570462	0.879395	no	down	35.05	32.38
gene-AGA	AGA	aspartylglucosaminidase	1.52581	0.609579	0.0446001	0.318247	no	up	21.7925	34.5875
gene-AGAP1	AGAP1	ArfGAP with GTPase domain, ankyrin repeat and PH domain 1, transcript variant X1	0.715246	-0.483489	0.0211961	0.210042	no	down	27.55	19.995
gene-AGAP2	AGAP2	ArfGAP with GTPase domain, ankyrin repeat and PH domain 2	0.838041	-0.254907	0.485368	0.844151	no	down	4.8625	3.67
gene-AGAP3	AGAP3	ArfGAP with GTPase domain, ankyrin repeat and PH domain 3, transcript variant X4	0.852525	-0.230186	0.293055	0.72072	no	down	15.09	12.375
gene-AGBL1	AGBL1	AGBL carboxypeptidase 1, transcript variant X1	0.480027	-1.05881	0.218652	1	no	down	0.0325	0.015
gene-AGBL2	AGBL2	AGBL carboxypeptidase 2, transcript variant X1	1.07484	0.104126	0.823727	0.955678	no	up	0.2375	0.2675
gene-AGBL3	AGBL3	AGBL carboxypeptidase 3, transcript variant X13	10.6011	3.40614	0.0155348	1	yes	up	0.01	0.125
gene-AGBL4	AGBL4	AGBL carboxypeptidase 4, transcript variant X1	1.31702	0.397274	0.519387	0.857928	no	up	0.1175	0.1525
gene-AGBL5	AGBL5	AGBL carboxypeptidase 5, transcript variant X1	0.76222	-0.39172	0.179717	0.603499	no	down	4.0925	2.9675
gene-AGER	AGER	advanced glycosylation end-product specific receptor, transcript variant X1	0.942782	-0.0850036	0.723721	0.930371	no	down	5.33	4.7975
gene-AGFG1	AGFG1	ArfGAP with FG repeats 1, transcript variant X1	0.942069	-0.0860951	0.670687	0.913093	no	down	23.3125	21.965
gene-AGFG2	AGFG2	ArfGAP with FG repeats 2, transcript variant X1	0.796563	-0.32814	0.0572779	0.359554	no	down	24.0225	18.715
gene-AGGF1	AGGF1	angiogenic factor with G-patch and FHA domains 1	1.21482	0.280744	0.125415	0.519391	no	up	15.5575	19.1425
gene-AGK	AGK	acylglycerol kinase, transcript variant X1	0.980581	-0.0282907	0.847123	0.960321	no	down	17.3175	16.7975
gene-AGL	AGL	amylo-alpha-1, 6-glucosidase, 4-alpha-glucanotransferase	1.09505	0.130991	0.596061	0.890112	no	up	6.2325	7.05
gene-AGMAT	AGMAT	agmatinase	0.554479	-0.850796	0.0236483	0.22362	no	down	3.3975	1.9975
gene-AGMO	AGMO	alkylglycerol monooxygenase, transcript variant X2	0.97238	-0.0404083	0.949477	0.986929	no	down	0.205	0.1725
gene-AGO2	AGO2	argonaute RISC catalytic component 2	0.983694	-0.023718	0.844605	0.960013	no	down	16.34	15.865
gene-AGO4	AGO4	argonaute RISC component 4	0.723795	-0.466347	0.00568278	0.0953628	no	down	19.9525	14.465
gene-AGPAT1	AGPAT1	1-acylglycerol-3-phosphate O-acyltransferase 1	0.66015	-0.599134	0.000850649	0.0244408	no	down	34.455	21.5525
gene-AGPAT2	AGPAT2	1-acylglycerol-3-phosphate O-acyltransferase 2	1.12246	0.166667	0.520494	0.85802	no	up	16.16	17.0525
gene-AGPAT3	AGPAT3	1-acylglycerol-3-phosphate O-acyltransferase 3, transcript variant X5	0.828477	-0.271467	0.400362	0.798449	no	down	8.9725	7.25
gene-AGPAT4	AGPAT4	1-acylglycerol-3-phosphate O-acyltransferase 4, transcript variant X3	0.745693	-0.423347	0.117374	0.505087	no	down	9.95	7.77
gene-AGPAT5	AGPAT5	1-acylglycerol-3-phosphate O-acyltransferase 5, transcript variant X1	1.03402	0.048271	0.871429	0.967229	no	up	23.435	24.85
gene-AGPS	AGPS	alkylglycerone phosphate synthase	1.14226	0.191896	0.404345	0.800242	no	up	16.1625	18.85
gene-AGR2	AGR2	anterior gradient 2, protein disulphide isomerase family member, transcript variant X1	0.546451	-0.871836	0.024211	0.226495	no	down	1898.18	1072.75
gene-AGR3	AGR3	anterior gradient 3, protein disulphide isomerase family member	0.654103	-0.612411	0.0377779	0.291618	no	down	3.5375	2.405
gene-AGRN	AGRN	agrin	0.71498	-0.484026	0.177901	0.602202	no	down	27.2025	18.09
gene-AGT	AGT	angiotensinogen	2.17317	1.1198	0.491791	1	no	up	0.0175	0.0425
gene-AGTPBP1	AGTPBP1	ATP/GTP binding carboxypeptidase 1, transcript variant X1	1.45057	0.536615	0.00280501	0.0582935	no	up	4.19	6.14
gene-AGTR1	AGTR1	angiotensin II receptor type 1, transcript variant X7	2.40796	1.26781	0.000481613	0.0161345	yes	up	1.89	4.73
gene-AGTR2	AGTR2	angiotensin II receptor type 2	2.21166	1.14513	0.0926337	0.45481	no	up	0.19	0.43
gene-AGXT	AGXT	alanine--glyoxylate and serine--pyruvate aminotransferase	1	0	1	1	no_test	no_test	0	0
gene-AHCTF1	AHCTF1	AT-hook containing transcription factor 1, transcript variant X1	1.18992	0.250869	0.0786009	0.420416	no	up	15.83	18.795
gene-AHCYL1	AHCYL1	adenosylhomocysteinase like 1, transcript variant X1	0.777917	-0.362312	0.189032	0.614798	no	down	74.195	59.7275
gene-AHCYL2	AHCYL2	adenosylhomocysteinase like 2, transcript variant X1	0.233825	-2.0965	2.62285e-05	0.00177351	yes	down	140.51	34.6025
gene-AHDC1	AHDC1	AT-hook DNA binding motif containing 1, transcript variant X9	0.694156	-0.526668	0.125221	0.519391	no	down	10.455	6.6775
gene-AHI1	AHI1	Abelson helper integration site 1, transcript variant X20	1.49024	0.575544	0.0054623	0.0932741	no	up	4.05	5.9225
gene-AHNAK	AHNAK	AHNAK nucleoprotein	0.705166	-0.503965	0.0750952	0.410419	no	down	536.415	400.467
gene-AHNAK2	AHNAK2	AHNAK nucleoprotein 2	1.13739	0.185733	0.610628	0.894007	no	up	1.76	2.3575
gene-AHR	AHR	aryl hydrocarbon receptor	1.23008	0.298751	0.150652	0.562819	no	up	20.5675	25.7925
gene-AHRR	AHRR	aryl-hydrocarbon receptor repressor, transcript variant X3	1.03931	0.0556319	0.804708	0.950743	no	up	13.2775	13.3325
gene-AHSA1	AHSA1	activator of HSP90 ATPase activity 1	1.00363	0.00523026	0.980947	0.994147	no	up	57.2075	58.21
gene-AHSG	AHSG	alpha 2-HS glycoprotein, transcript variant X1	1.51252	0.59695	0.518062	1	no	up	0.13	0.205
gene-AICDA	AICDA	activation induced cytidine deaminase	1.11718	0.159861	0.756291	0.938323	no	up	5.34	5.5825
gene-AIDA	AIDA	axin interactor, dorsalization associated, transcript variant X1	1.17638	0.234351	0.247299	0.682454	no	up	26.1275	30.9875
gene-AIF1	AIF1	allograft inflammatory factor 1	1.85942	0.894849	0.015503	0.177212	no	up	13.475	25.425
gene-AIF1L	AIF1L	allograft inflammatory factor 1 like, transcript variant X1	0.873191	-0.19563	0.582906	0.883342	no	down	6.2725	5.275
gene-AIFM1	AIFM1	apoptosis inducing factor mitochondria associated 1, transcript variant X1	0.765139	-0.386207	0.227905	0.660307	no	down	41.4025	33.4325
gene-AIFM2	AIFM2	apoptosis inducing factor mitochondria associated 2, transcript variant X2	0.551437	-0.858732	1.51548e-07	2.34224e-05	no	down	10.72	5.7175
gene-AIFM3	AIFM3	apoptosis inducing factor mitochondria associated 3, transcript variant X1	0.865486	-0.208418	0.577712	0.882143	no	down	1.0275	0.82
gene-AIG1	AIG1	androgen induced 1, transcript variant X1	0.627248	-0.672893	0.0319064	0.26529	no	down	54.755	34.1175
gene-AIM2	AIM2	absent in melanoma 2, transcript variant X1	1.43016	0.516181	0.205069	0.633966	no	up	1.2125	1.56
gene-AIMP1	AIMP1	aminoacyl tRNA synthetase complex interacting multifunctional protein 1, transcript variant X1	1.30165	0.380344	0.0680541	0.393353	no	up	18.38	24.13
gene-AIMP2	AIMP2	aminoacyl tRNA synthetase complex interacting multifunctional protein 2, transcript variant X1	0.93899	-0.0908178	0.716799	0.929044	no	down	23.5375	21.7075
gene-AIPL1	AIPL1	aryl hydrocarbon receptor interacting protein like 1	2.104	1.07313	0.716613	1	no	up	0.0025	0.01
gene-AIRE	AIRE	autoimmune regulator	0.542404	-0.882561	1	1	no	down	0.9625	0.385
gene-AJAP1	AJAP1	adherens junctions associated protein 1	0.971558	-0.0416278	0.912017	0.977438	no	down	0.29	0.265
gene-AJM1	AJM1	apical junction component 1 homolog	0.411981	-1.27935	0.0627465	0.37567	no	down	0.58	0.205
gene-AJUBA	AJUBA	ajuba LIM protein, transcript variant X2	1.33145	0.413	0.229753	0.662381	no	up	3.18	4.6475
gene-AK1	AK1	adenylate kinase 1, transcript variant X1	0.640236	-0.643324	0.00973113	0.133464	no	down	62.865	40.33
gene-AK2	AK2	adenylate kinase 2, transcript variant X1	0.697211	-0.520333	0.049198	0.333378	no	down	134.78	96.6
gene-AK3	AK3	adenylate kinase 3, transcript variant X1	0.517364	-0.950747	0.0225975	0.217827	no	down	170.83	92.555
gene-AK4	AK4	adenylate kinase 4, transcript variant X1	1.60474	0.682336	0.0427864	0.311928	no	up	2.255	3.7425
gene-AK5	AK5	adenylate kinase 5	0.882364	-0.180554	0.770475	0.943286	no	down	0.0925	0.0925
gene-AK6	AK6	adenylate kinase 6, transcript variant X2	1.35297	0.436127	0.0924661	0.454473	no	up	6.205	9.01
gene-AK7	AK7	adenylate kinase 7, transcript variant X1	0.645469	-0.631579	0.7073	0.927024	no	down	0.665	0.57
gene-AK8	AK8	adenylate kinase 8, transcript variant X1	0.336479	-1.57141	0.549672	1	no	down	0.0325	0.01
gene-AK9	AK9	adenylate kinase 9	0.872988	-0.195966	0.913343	1	no	down	0.0125	0.01
gene-AKAIN1	AKAIN1	A-kinase anchor inhibitor 1	0.766909	-0.382873	0.825134	1	no	down	0.0475	0.03
gene-AKAP1	AKAP1	A-kinase anchoring protein 1, transcript variant X1	0.605428	-0.723973	0.00140628	0.0353337	no	down	69.3625	42.9575
gene-AKAP10	AKAP10	A-kinase anchoring protein 10	0.901792	-0.149134	0.486193	0.84438	no	down	14.95	13.7225
gene-AKAP11	AKAP11	A-kinase anchoring protein 11, transcript variant X4	1.32195	0.402669	0.0454198	0.321664	no	up	16.8175	22.3775
gene-AKAP12	AKAP12	A-kinase anchoring protein 12, transcript variant X1	1.2996	0.378072	0.149377	0.561015	no	up	44.0425	56.8175
gene-AKAP13	AKAP13	A-kinase anchoring protein 13, transcript variant X1	1.01924	0.0274916	0.895754	0.973953	no	up	34.8575	34.8875
gene-AKAP14	AKAP14	A-kinase anchoring protein 14, transcript variant X1	1.00968	0.0138974	0.974309	0.992671	no	up	0.38	0.2075
gene-AKAP17A	AKAP17A	A-kinase anchoring protein 17A	0.856775	-0.223012	0.459684	0.828887	no	down	17.43	13.7425
gene-AKAP3	AKAP3	A-kinase anchoring protein 3, transcript variant X2	0.353878	-1.49868	0.605024	1	no	down	0.0075	0.0025
gene-AKAP4	AKAP4	A-kinase anchoring protein 4, transcript variant X1	2.25107	1.17061	0.132888	1	no	up	0.0625	0.1325
gene-AKAP5	AKAP5	A-kinase anchoring protein 5, transcript variant X1	1.30328	0.38215	0.216472	0.646532	no	up	1.4875	1.9625
gene-AKAP6	AKAP6	A-kinase anchoring protein 6, transcript variant X1	1.1627	0.217477	0.63979	0.903165	no	up	3.9075	4.78
gene-AKAP7	AKAP7	A-kinase anchoring protein 7, transcript variant X1	1.21725	0.283631	0.245154	0.680658	no	up	4.2025	5.25
gene-AKAP8	AKAP8	A-kinase anchoring protein 8	1.06922	0.0965608	0.578063	0.882348	no	up	18.22	18.8025
gene-AKAP8L	AKAP8L	A-kinase anchoring protein 8 like, transcript variant X1	0.969065	-0.0453352	0.83991	0.959339	no	down	30.565	28.0225
gene-AKAP9	AKAP9	A-kinase anchoring protein 9	1.16827	0.224371	0.501828	0.851339	no	up	39.2825	45.6875
gene-AKIP1	AKIP1	A-kinase interacting protein 1, transcript variant X1	1.02435	0.0347105	0.846653	0.960321	no	up	16.2525	16.71
gene-AKIRIN1	AKIRIN1	akirin 1	0.98301	-0.0247213	0.887825	0.972181	no	down	38.265	38.0375
gene-AKIRIN2	AKIRIN2	akirin 2, transcript variant X2	0.990036	-0.0144465	0.945334	0.985466	no	down	31.9225	33.91
gene-AKNA	AKNA	AT-hook transcription factor, transcript variant X2	0.78576	-0.347839	0.475024	0.838473	no	down	34.57	23.1025
gene-AKNAD1	AKNAD1	AKNA domain containing 1, transcript variant X8	0.918826	-0.122136	0.709058	0.927298	no	down	0.41	0.3825
gene-AKR1A1	AKR1A1	aldo-keto reductase family 1 member A1, transcript variant X3	0.725532	-0.462889	0.176543	0.600704	no	down	122.51	92.445
gene-AKR1B1	AKR1B1	aldo-keto reductase family 1 member B	0.455325	-1.13503	6.82507e-05	0.00368114	yes	down	200.245	94.39
gene-AKR1D1	AKR1D1	aldo-keto reductase family 1 member D1	0.84939	-0.2355	0.589817	0.887197	no	down	1.2275	0.9725
gene-AKR7A2	AKR7A2	aldo-keto reductase family 7 member A2	0.897379	-0.15621	0.503112	0.852099	no	down	32.905	29.115
gene-AKT1	AKT1	AKT serine/threonine kinase 1	0.872495	-0.196781	0.300521	0.728212	no	down	93.545	80.6725
gene-AKT1S1	AKT1S1	AKT1 substrate 1, transcript variant X1	0.621304	-0.686629	0.0199412	0.203529	no	down	21.38	12.5425
gene-AKT2	AKT2	AKT serine/threonine kinase 2, transcript variant X3	0.87375	-0.194708	0.457843	0.827827	no	down	20.955	17.1675
gene-AKT3	AKT3	AKT serine/threonine kinase 3, transcript variant X1	1.48665	0.572068	0.0269074	0.241647	no	up	16.33	24.825
gene-ALAS1	ALAS1	5'-aminolevulinate synthase 1, transcript variant X3	0.63106	-0.66415	0.014401	0.169458	no	down	68.515	44.4775
gene-ALAS2	ALAS2	5'-aminolevulinate synthase 2	0.114512	-3.12642	0.00115605	0.0307699	yes	down	0.37	0.045
gene-ALB	ALB	albumin	1.59949	0.677613	0.278866	0.708273	no	up	0.3	0.525
gene-ALCAM	ALCAM	activated leukocyte cell adhesion molecule, transcript variant X3	1.11829	0.161301	0.268097	0.699608	no	up	16.8325	18.6925
gene-ALDH16A1	ALDH16A1	aldehyde dehydrogenase 16 family member A1, transcript variant X1	1.1008	0.138554	0.711703	0.928355	no	up	16.92	16.9325
gene-ALDH18A1	ALDH18A1	aldehyde dehydrogenase 18 family member A1, transcript variant X1	1.0514	0.0723174	0.713585	0.928627	no	up	35.33	38.035
gene-ALDH1A1	ALDH1A1	aldehyde dehydrogenase 1 family member A1, transcript variant X1	0.596996	-0.744206	0.0138675	0.166265	no	down	527.525	333.955
gene-ALDH1A2	ALDH1A2	aldehyde dehydrogenase 1 family member A2, transcript variant X1	1.99375	0.995484	0.0167608	0.18475	no	up	5.705	10.445
gene-ALDH1A3	ALDH1A3	aldehyde dehydrogenase 1 family member A3, transcript variant X1	1.76246	0.817587	0.00152758	0.0375606	no	up	2.23	3.8725
gene-ALDH1L1	ALDH1L1	aldehyde dehydrogenase 1 family member L1	1.19383	0.255598	0.355801	0.768784	no	up	26.8225	30.7425
gene-ALDH1L2	ALDH1L2	aldehyde dehydrogenase 1 family member L2, transcript variant X1	1.26771	0.342229	0.349301	0.765323	no	up	1.8425	2.46
gene-ALDH2	ALDH2	aldehyde dehydrogenase 2 family member	1.00201	0.0028941	0.989566	0.996413	no	up	124.707	122.597
gene-ALDH3A1	ALDH3A1	aldehyde dehydrogenase 3 family member A1, transcript variant X1	3.01014	1.58983	0.206254	1	no	up	0.0225	0.0775
gene-ALDH3A2	ALDH3A2	aldehyde dehydrogenase 3 family member A2, transcript variant X1	1.08888	0.12284	0.621763	0.89779	no	up	78.7725	88.765
gene-ALDH3B1	ALDH3B1	aldehyde dehydrogenase 3 family member B1, transcript variant X2	1.51326	0.59766	0.100423	0.471567	no	up	1.99	2.855
gene-ALDH3B2	ALDH3B2	aldehyde dehydrogenase 3 family member B2, transcript variant X6	3.39073	1.76159	0.248817	1	no	up	0.0225	0.0875
gene-ALDH4A1	ALDH4A1	aldehyde dehydrogenase 4 family member A1, transcript variant X1	0.977156	-0.0333385	0.938236	0.983012	no	down	3	2.6425
gene-ALDH5A1	ALDH5A1	aldehyde dehydrogenase 5 family member A1	0.791868	-0.336668	0.0536684	0.350273	no	down	17.57	13.955
gene-ALDH6A1	ALDH6A1	aldehyde dehydrogenase 6 family member A1, transcript variant X1	1.0007	0.00101364	0.997184	0.999248	no	up	19.62	20.685
gene-ALDH7A1	ALDH7A1	aldehyde dehydrogenase 7 family member A1	0.745409	-0.423896	0.0824838	0.429159	no	down	21.08	16.0575
gene-ALDH8A1	ALDH8A1	aldehyde dehydrogenase 8 family member A1, transcript variant X1	1.30128	0.379931	0.48121	0.842583	no	up	0.155	0.175
gene-ALDH9A1	ALDH9A1	aldehyde dehydrogenase 9 family member A1, transcript variant X1	1.34516	0.427774	0.0753128	0.410718	no	up	12.795	17.14
gene-ALDOA	ALDOA	aldolase, fructose-bisphosphate A, transcript variant X1	0.736882	-0.440495	0.0892241	0.444718	no	down	777.933	594.327
gene-ALDOB	ALDOB	aldolase, fructose-bisphosphate B	0.082474	-3.59992	1.05273e-12	6.24574e-10	yes	down	155.493	14.065
gene-ALDOC	ALDOC	aldolase, fructose-bisphosphate C, transcript variant X2	1.26271	0.33652	0.26074	0.693597	no	up	10.8475	13.08
gene-ALG1	ALG1	ALG1 chitobiosyldiphosphodolichol beta-mannosyltransferase, transcript variant X2	0.996162	-0.00554716	0.974993	0.992671	no	down	10.1625	10.035
gene-ALG11	ALG11	ALG11 alpha-1,2-mannosyltransferase	0.907189	-0.140526	0.457016	0.827738	no	down	8.6775	7.9325
gene-ALG12	ALG12	ALG12 alpha-1,6-mannosyltransferase	0.825552	-0.276568	0.371301	0.779545	no	down	15.0725	11.4475
gene-ALG13	ALG13	ALG13 UDP-N-acetylglucosaminyltransferase subunit	0.882882	-0.179708	0.465086	0.832249	no	down	2.865	2.4
gene-ALG14	ALG14	ALG14 UDP-N-acetylglucosaminyltransferase subunit	0.96921	-0.0451195	0.832282	0.95671	no	down	12.425	12.345
gene-ALG2	ALG2	ALG2 alpha-1,3/1,6-mannosyltransferase	0.867475	-0.205106	0.510789	0.855049	no	down	4.9825	4.4575
gene-ALG3	ALG3	ALG3 alpha-1,3- mannosyltransferase, transcript variant X1	1.04472	0.0631187	0.772786	0.944091	no	up	8.2675	8.58
gene-ALG5	ALG5	ALG5 dolichyl-phosphate beta-glucosyltransferase, transcript variant X1	1.04166	0.0588895	0.879368	0.969846	no	up	52.98	58.245
gene-ALG6	ALG6	ALG6 alpha-1,3-glucosyltransferase, transcript variant X4	0.996811	-0.0046087	0.974544	0.992671	no	down	8.95	8.91
gene-ALG8	ALG8	ALG8 alpha-1,3-glucosyltransferase	0.995695	-0.00622485	0.976905	0.993384	no	down	6.31	6.375
gene-ALG9	ALG9	ALG9 alpha-1,2-mannosyltransferase, transcript variant X1	0.977149	-0.0333501	0.862521	0.965519	no	down	9.8725	9.31
gene-ALK	ALK	ALK receptor tyrosine kinase, transcript variant X2	0.68534	-0.545109	0.29682	0.724983	no	down	0.1375	0.085
gene-ALKAL1	ALKAL1	ALK and LTK ligand 1, transcript variant X2	0.722701	-0.468529	0.764928	1	no	down	0.025	0.025
gene-ALKAL2	ALKAL2	ALK and LTK ligand 2, transcript variant X2	0.554936	-0.849606	0.0485972	0.331774	no	down	0.6625	0.225
gene-ALKBH1	ALKBH1	alkB homolog 1, histone H2A dioxygenase, transcript variant X1	1.02094	0.0298933	0.862857	0.96557	no	up	8.05	8.1625
gene-ALKBH2	ALKBH2	alkB homolog 2, alpha-ketoglutarate dependent dioxygenase, transcript variant X2	1.0404	0.0571412	0.841511	0.959626	no	up	4.8675	4.8075
gene-ALKBH3	ALKBH3	alkB homolog 3, alpha-ketoglutarate dependent dioxygenase, transcript variant X4	0.993505	-0.00940049	0.961289	0.990146	no	down	7.765	7.64
gene-ALKBH4	ALKBH4	alkB homolog 4, lysine demethylase	0.923888	-0.11421	0.74824	0.935658	no	down	9.9825	8.395
gene-ALKBH5	ALKBH5	alkB homolog 5, RNA demethylase	0.880427	-0.183724	0.255504	0.691075	no	down	30.47	26.1225
gene-ALKBH6	ALKBH6	alkB homolog 6, transcript variant X1	0.703294	-0.507801	0.0165547	0.184119	no	down	10.39	7.53
gene-ALKBH7	ALKBH7	alkB homolog 7	0.641648	-0.640145	0.27478	0.705239	no	down	9.765	5.34
gene-ALKBH8	ALKBH8	alkB homolog 8, tRNA methyltransferase, transcript variant X1	1.3719	0.456179	0.0572958	0.359554	no	up	3.5975	5.065
gene-ALMS1	ALMS1	ALMS1 centrosome and basal body associated protein, transcript variant X1	0.998987	-0.00146273	0.994955	0.99861	no	down	13.9425	13.4225
gene-ALOX12	ALOX12	arachidonate 12-lipoxygenase, 12S type	3.27065	1.70958	0.0170664	0.186172	yes	up	0.115	0.405
gene-ALOX12B	ALOX12B	arachidonate 12-lipoxygenase, 12R type	0.339881	-1.5569	0.433619	1	no	down	0.0175	0.01
gene-ALOX15	ALOX15	arachidonate 15-lipoxygenase	0.774094	-0.369419	0.419982	0.807141	no	down	3.4075	2.5275
gene-ALOX15B	ALOX15B	arachidonate 15-lipoxygenase type B, transcript variant X1	0.66104	-0.59719	0.201433	0.63059	no	down	0.4325	0.26
gene-ALOX5	ALOX5	arachidonate 5-lipoxygenase	1.28168	0.358039	0.13882	0.543806	no	up	7.0475	9.1625
gene-ALOXE3	ALOXE3	arachidonate lipoxygenase 3, transcript variant X1	0.83986	-0.25178	0.658574	0.908613	no	down	0.2325	0.18
gene-ALPK1	ALPK1	alpha kinase 1	1.90121	0.926916	0.0377515	0.291618	no	up	1.545	2.8325
gene-ALPK2	ALPK2	alpha kinase 2, transcript variant X5	2.06729	1.04774	0.000312295	0.0118096	yes	up	1.6225	3.335
gene-ALPK3	ALPK3	alpha kinase 3, transcript variant X1	0.843669	-0.245251	0.571856	0.879933	no	down	0.96	0.7275
gene-ALPL	ALPL	alkaline phosphatase, biomineralization associated	1.61379	0.690457	0.0219124	0.214141	no	up	5.2275	8.6875
gene-ALS2	ALS2	alsin Rho guanine nucleotide exchange factor ALS2	0.992106	-0.0114335	0.953819	0.987799	no	down	8.875	9.005
gene-ALS2CL	ALS2CL	ALS2 C-terminal like, transcript variant X14	0.658427	-0.602906	0.0330448	0.27108	no	down	9.81	6.045
gene-ALX1	ALX1	ALX homeobox 1, transcript variant X1	3.44833	1.7859	0.608204	1	no	up	0	0.0175
gene-ALX3	ALX3	ALX homeobox 3	0.712813	-0.488405	0.729666	1	no	down	0.0425	0.02
gene-ALX4	ALX4	ALX homeobox 4	0.645454	-0.631614	0.624853	1	no	down	0.055	0.04
gene-ALYREF	ALYREF	Aly/REF export factor	1.03816	0.0540342	0.811052	0.953094	no	up	36.08	37.075
gene-AMACR	AMACR	alpha-methylacyl-CoA racemase, transcript variant X1	0.988507	-0.0166765	0.949533	0.986929	no	down	11.005	11.3525
gene-AMBN	AMBN	ameloblastin	1	0	1	1	no_test	no_test	0	0
gene-AMBRA1	AMBRA1	autophagy and beclin 1 regulator 1, transcript variant X5	0.835826	-0.258726	0.189413	0.615628	no	down	17.185	14.025
gene-AMD1	AMD1	adenosylmethionine decarboxylase 1	1.11091	0.151739	0.600576	0.89192	no	up	19.7575	22.66
gene-AMDHD1	AMDHD1	amidohydrolase domain containing 1, transcript variant X1	1.64704	0.719877	0.115829	0.502436	no	up	0.7275	1.295
gene-AMDHD2	AMDHD2	amidohydrolase domain containing 2, transcript variant X1	0.885407	-0.175587	0.631726	0.901103	no	down	17.24	14.105
gene-AMELX	AMELX	amelogenin X-linked	1	0	1	1	no_test	no_test	0	0
gene-AMER1	AMER1	APC membrane recruitment protein 1, transcript variant X1	0.875138	-0.192418	0.180913	0.604636	no	down	7.1525	6.18
gene-AMER2	AMER2	APC membrane recruitment protein 2	1.57291	0.653433	0.0616324	0.372753	no	up	0.2425	0.3725
gene-AMER3	AMER3	APC membrane recruitment protein 3	1.62983	0.704724	0.471657	1	no	up	0.015	0.0275
gene-AMFR	AMFR	autocrine motility factor receptor	1.00767	0.0110236	0.951162	0.987109	no	up	44.675	43.81
gene-AMH	AMH	anti-Mullerian hormone	1.38437	0.469229	0.894365	1	no	up	0	0.005
gene-AMHR2	AMHR2	anti-Mullerian hormone receptor type 2, transcript variant X1	0.898364	-0.154628	0.788789	0.94665	no	down	0.1425	0.125
gene-AMIGO1	AMIGO1	adhesion molecule with Ig like domain 1	0.837399	-0.256013	0.468412	0.83382	no	down	4.075	3.1175
gene-AMIGO2	AMIGO2	adhesion molecule with Ig like domain 2	1.681	0.749323	0.0716664	0.402347	no	up	3.525	6.07
gene-AMIGO3	AMIGO3	adhesion molecule with Ig like domain 3	0.847547	-0.238635	0.40932	0.801984	no	down	11.375	8.83
gene-AMMECR1	AMMECR1	AMMECR nuclear protein 1	1.00092	0.00133203	0.994896	0.99861	no	up	6.1075	6.12
gene-AMMECR1L	AMMECR1L	AMMECR1 like, transcript variant X2	0.85299	-0.2294	0.240881	0.675735	no	down	18.355	15.7
gene-AMN	AMN	amnion associated transmembrane protein, transcript variant X1	0.402532	-1.31282	0.027752	0.245865	yes	down	6.29	2.235
gene-AMN1	AMN1	antagonist of mitotic exit network 1 homolog, transcript variant X1	1.22725	0.295426	0.248421	0.683568	no	up	3.0325	3.72
gene-AMOT	AMOT	angiomotin, transcript variant X3	0.902006	-0.148791	0.573878	0.880961	no	down	4.3075	3.95
gene-AMOTL1	AMOTL1	angiomotin like 1, transcript variant X1	1.08285	0.114835	0.697414	0.922983	no	up	8.6725	9.6625
gene-AMOTL2	AMOTL2	angiomotin like 2, transcript variant X3	0.946725	-0.0789831	0.766119	0.941562	no	down	7.5175	7.1325
gene-AMPD2	AMPD2	adenosine monophosphate deaminase 2, transcript variant X1	1.0323	0.0458623	0.810447	0.952957	no	up	18.935	18.8425
gene-AMPD3	AMPD3	adenosine monophosphate deaminase 3, transcript variant X1	1.25587	0.32869	0.148331	0.560185	no	up	8.1925	10.1975
gene-AMPH	AMPH	amphiphysin, transcript variant X1	0.928421	-0.107149	0.767306	0.942164	no	down	0.3975	0.365
gene-AMT	AMT	aminomethyltransferase, transcript variant X1	0.324868	-1.62208	5.2252e-11	2.08917e-08	yes	down	11.425	3.51
gene-AMTN	AMTN	amelotin	1	0	1	1	no_test	no_test	0	0
gene-AMZ1	AMZ1	archaelysin family metallopeptidase 1, transcript variant X1	8.0933	3.01673	0.315181	1	no	up	0	0.02
gene-AMZ2	AMZ2	archaelysin family metallopeptidase 2, transcript variant X8	0.880473	-0.183649	0.271013	0.702435	no	down	28.8125	25.425
gene-ANAPC1	ANAPC1	anaphase promoting complex subunit 1	1.01398	0.0200276	0.883757	0.971074	no	up	20.5725	20.83
gene-ANAPC10	ANAPC10	anaphase promoting complex subunit 10, transcript variant X2	1.02984	0.0424148	0.85057	0.962274	no	up	8.045	8.3475
gene-ANAPC11	ANAPC11	anaphase promoting complex subunit 11, transcript variant X2	0.772427	-0.372529	0.293244	0.720938	no	down	50.63	36.04
gene-ANAPC13	ANAPC13	anaphase promoting complex subunit 13, transcript variant X4	0.894627	-0.160641	0.50393	0.852099	no	down	19.7325	18.2425
gene-ANAPC15	ANAPC15	anaphase promoting complex subunit 15, transcript variant X1	1.09837	0.135367	0.480137	0.841498	no	up	12.625	14.1025
gene-ANAPC16	ANAPC16	anaphase promoting complex subunit 16, transcript variant X2	1.08148	0.113011	0.639353	0.903078	no	up	29.4325	32.4425
gene-ANAPC2	ANAPC2	anaphase promoting complex subunit 2	0.864955	-0.209303	0.481605	0.842743	no	down	11.2225	9.0175
gene-ANAPC4	ANAPC4	anaphase promoting complex subunit 4, transcript variant X1	1.32248	0.403244	0.0913491	0.451045	no	up	9.0675	12.3575
gene-ANAPC5	ANAPC5	anaphase promoting complex subunit 5, transcript variant X1	1.02713	0.0386159	0.860374	0.965014	no	up	14.2125	14.55
gene-ANAPC7	ANAPC7	anaphase promoting complex subunit 7, transcript variant X1	1.1736	0.230941	0.181885	0.60591	no	up	20.425	23.9275
gene-ANG	ANG	angiogenin, transcript variant X4	0.628802	-0.669322	0.11508	0.501524	no	down	0.93	0.5925
gene-ANGEL1	ANGEL1	angel homolog 1, transcript variant X1	0.875163	-0.192377	0.469387	0.834505	no	down	7.8475	6.745
gene-ANGEL2	ANGEL2	angel homolog 2, transcript variant X1	1.16881	0.225037	0.253335	0.689213	no	up	8.33	9.6475
gene-ANGPT1	ANGPT1	angiopoietin 1, transcript variant X1	1.24508	0.316237	0.400795	0.798449	no	up	1.11	1.3825
gene-ANGPT2	ANGPT2	angiopoietin 2, transcript variant X1	0.818774	-0.288462	0.364013	0.773718	no	down	10.775	9.22
gene-ANGPT4	ANGPT4	angiopoietin 4, transcript variant X1	1.03868	0.0547477	0.864981	0.96557	no	up	2.4275	2.44
gene-ANGPTL1	ANGPTL1	angiopoietin like 1, transcript variant X1	2.12744	1.08912	0.00420122	0.0780493	yes	up	4.735	10.5875
gene-ANGPTL2	ANGPTL2	angiopoietin like 2	1.13799	0.18649	0.567796	0.879395	no	up	29.2025	33.595
gene-ANGPTL3	ANGPTL3	angiopoietin like 3	0.130232	-2.94084	0.143687	1	no	down	0.035	0.005
gene-ANGPTL4	ANGPTL4	angiopoietin like 4	1.08168	0.113274	0.766607	0.94172	no	up	2.03	2.1175
gene-ANGPTL5	ANGPTL5	angiopoietin like 5	0.0697334	-3.84201	0.253071	1	no	down	0.0875	0
gene-ANGPTL6	ANGPTL6	angiopoietin like 6	1.40541	0.490993	0.0772683	0.416751	no	up	2.15	3.0575
gene-ANGPTL7	ANGPTL7	angiopoietin like 7	0.211148	-2.24367	0.519947	1	no	down	0.0075	0
gene-ANHX	ANHX	anomalous homeobox	1	0	1	1	no_test	no_test	0	0
gene-ANK1	ANK1	ankyrin 1, transcript variant X1	0.992753	-0.0104926	0.972316	0.992671	no	down	1.1175	1.3125
gene-ANK2	ANK2	ankyrin 2, transcript variant X1	1.32219	0.402926	0.198814	0.626915	no	up	8.0525	11.2
gene-ANK3	ANK3	ankyrin 3, transcript variant X1	0.447898	-1.15876	1.94793e-05	0.00142168	yes	down	34.1725	14.7125
gene-ANKAR	ANKAR	ankyrin and armadillo repeat containing, transcript variant X6	1.16263	0.217393	0.63536	0.90236	no	up	0.2125	0.24
gene-ANKDD1A	ANKDD1A	ankyrin repeat and death domain containing 1A	1.36964	0.453793	0.104629	0.479978	no	up	0.4575	0.61
gene-ANKDD1B	ANKDD1B	ankyrin repeat and death domain containing 1B	1.44708	0.533147	0.0172022	0.186718	no	up	1.335	1.9075
gene-ANKEF1	ANKEF1	ankyrin repeat and EF-hand domain containing 1, transcript variant X1	1.88881	0.917477	0.0277454	0.245865	no	up	0.3625	0.6075
gene-ANKFN1	ANKFN1	ankyrin repeat and fibronectin type III domain containing 1	0.830835	-0.267366	0.672488	0.913673	no	down	0.0875	0.0725
gene-ANKFY1	ANKFY1	ankyrin repeat and FYVE domain containing 1, transcript variant X1	0.912246	-0.132505	0.438686	0.817458	no	down	26.9375	24.81
gene-ANKH	ANKH	ANKH inorganic pyrophosphate transport regulator	1.04243	0.0599478	0.773465	0.944091	no	up	12.765	13.18
gene-ANKIB1	ANKIB1	ankyrin repeat and IBR domain containing 1, transcript variant X1	0.681333	-0.553568	0.0278603	0.246329	no	down	28.98	20.43
gene-ANKK1	ANKK1	ankyrin repeat and kinase domain containing 1, transcript variant X1	0.83967	-0.252105	0.943127	1	no	down	0.0025	0.0025
gene-ANKLE1	ANKLE1	ankyrin repeat and LEM domain containing 1, transcript variant X1	0.783189	-0.352568	0.41139	0.802859	no	down	8.535	5.975
gene-ANKLE2	ANKLE2	ankyrin repeat and LEM domain containing 2, transcript variant X1	1.05537	0.0777537	0.634011	0.901915	no	up	23.1575	24.89
gene-ANKMY1	ANKMY1	ankyrin repeat and MYND domain containing 1, transcript variant X1	1.20385	0.267653	0.547343	0.872122	no	up	0.195	0.2475
gene-ANKMY2	ANKMY2	ankyrin repeat and MYND domain containing 2, transcript variant X1	1.21012	0.275145	0.155915	0.570162	no	up	13.8275	16.8125
gene-ANKRA2	ANKRA2	ankyrin repeat family A member 2, transcript variant X1	0.912608	-0.131934	0.494613	0.847584	no	down	9.3975	8.4875
gene-ANKRD1	ANKRD1	ankyrin repeat domain 1	6.93196	2.79326	0.379927	1	no	up	0	0.0275
gene-ANKRD10	ANKRD10	ankyrin repeat domain 10	1.09134	0.126101	0.465981	0.832471	no	up	27.4125	29.11
gene-ANKRD11	ANKRD11	ankyrin repeat domain 11	0.927909	-0.107945	0.552202	0.873805	no	down	25.65	23.15
gene-ANKRD12	ANKRD12	ankyrin repeat domain 12, transcript variant X2	1.34303	0.42549	0.0763994	0.414373	no	up	15.84	21.4325
gene-ANKRD13A	ANKRD13A	ankyrin repeat domain 13A, transcript variant X1	1.03652	0.0517475	0.792604	0.947639	no	up	24.8325	26.2225
gene-ANKRD13B	ANKRD13B	ankyrin repeat domain 13B, transcript variant X1	0.885013	-0.176229	0.613752	0.89517	no	down	1.355	1.145
gene-ANKRD13C	ANKRD13C	ankyrin repeat domain 13C	0.986134	-0.0201447	0.900913	0.974776	no	down	13.005	12.75
gene-ANKRD13D	ANKRD13D	ankyrin repeat domain 13D, transcript variant X1	0.672794	-0.571763	0.024072	0.225988	no	down	6.705	4.385
gene-ANKRD16	ANKRD16	ankyrin repeat domain 16	0.870776	-0.199626	0.508567	0.853923	no	down	2.83	2.355
gene-ANKRD17	ANKRD17	ankyrin repeat domain 17, transcript variant X2	1.02766	0.0393631	0.826619	0.955778	no	up	29.665	30.92
gene-ANKRD2	ANKRD2	ankyrin repeat domain 2, transcript variant X1	0.343054	-1.54349	0.0235763	0.223427	yes	down	0.755	0.225
gene-ANKRD22	ANKRD22	ankyrin repeat domain 22	0.805709	-0.311669	0.377713	0.783781	no	down	17.745	14.7975
gene-ANKRD23	ANKRD23	ankyrin repeat domain 23, transcript variant X1	1.13616	0.18417	0.644432	0.904668	no	up	0.6375	0.6425
gene-ANKRD24	ANKRD24	ankyrin repeat domain 24	1.10594	0.145268	0.741606	0.933262	no	up	0.3525	0.38
gene-ANKRD27	ANKRD27	ankyrin repeat domain 27, transcript variant X1	0.906744	-0.141233	0.369149	0.778073	no	down	24.0775	21.77
gene-ANKRD28	ANKRD28	ankyrin repeat domain 28, transcript variant X1	0.875692	-0.191505	0.232839	0.665054	no	down	10.2775	8.9275
gene-ANKRD29	ANKRD29	ankyrin repeat domain 29, transcript variant X7	1.17768	0.235943	0.465887	0.832471	no	up	0.87	0.9325
gene-ANKRD31	ANKRD31	ankyrin repeat domain 31, transcript variant X1	0.3875	-1.36773	0.0508003	0.33889	no	down	0.1575	0.065
gene-ANKRD33	ANKRD33	ankyrin repeat domain 33	1.81172	0.857357	0.244714	1	no	up	0.155	0.2825
gene-ANKRD33B	ANKRD33B	ankyrin repeat domain 33B	1.0482	0.0679146	0.899914	0.974681	no	up	1.59	1.4075
gene-ANKRD34A	ANKRD34A	ankyrin repeat domain 34A, transcript variant X2	1.22527	0.293105	0.392079	0.792865	no	up	0.655	0.815
gene-ANKRD34B	ANKRD34B	ankyrin repeat domain 34B, transcript variant X2	1.65745	0.728961	0.00512344	0.0897431	no	up	3.4875	6.055
gene-ANKRD34C	ANKRD34C	ankyrin repeat domain 34C	1	0	1	1	no_test	no_test	0	0
gene-ANKRD35	ANKRD35	ankyrin repeat domain 35, transcript variant X1	1.7435	0.801987	0.322946	1	no	up	0.04	0.065
gene-ANKRD37	ANKRD37	ankyrin repeat domain 37	1.02434	0.034692	0.93358	0.982161	no	up	0.4775	0.595
gene-ANKRD39	ANKRD39	ankyrin repeat domain 39	0.854067	-0.227579	0.299745	0.727821	no	down	27.54	22.3125
gene-ANKRD40	ANKRD40	ankyrin repeat domain 40, transcript variant X1	0.75286	-0.409547	0.0706954	0.399825	no	down	33.5025	25.96
gene-ANKRD40CL	ANKRD40CL	ANKRD40 C-terminal like, transcript variant X1	0.470054	-1.0891	0.00216903	0.0487687	yes	down	10.535	5.135
gene-ANKRD42	ANKRD42	ankyrin repeat domain 42	1.21969	0.286511	0.257457	0.691966	no	up	1.3175	1.645
gene-ANKRD44	ANKRD44	ankyrin repeat domain 44, transcript variant X5	1.04051	0.0572851	0.832274	0.95671	no	up	23.2625	23.095
gene-ANKRD45	ANKRD45	ankyrin repeat domain 45, transcript variant X1	1.20957	0.274495	0.731134	1	no	up	0.1	0.12
gene-ANKRD46	ANKRD46	ankyrin repeat domain 46, transcript variant X1	0.964483	-0.0521724	0.821316	0.954916	no	down	8.555	8.425
gene-ANKRD49	ANKRD49	ankyrin repeat domain 49, transcript variant X3	1.0395	0.055893	0.793538	0.947823	no	up	4.22	4.185
gene-ANKRD50	ANKRD50	ankyrin repeat domain 50, transcript variant X1	1.11355	0.155162	0.520234	0.858	no	up	9.2125	10.4
gene-ANKRD52	ANKRD52	ankyrin repeat domain 52, transcript variant X1	0.787368	-0.34489	0.127558	0.523205	no	down	14.7475	11.125
gene-ANKRD53	ANKRD53	ankyrin repeat domain 53, transcript variant X1	1.15611	0.209273	0.678194	0.915345	no	up	0.0925	0.1075
gene-ANKRD54	ANKRD54	ankyrin repeat domain 54, transcript variant X1	0.811706	-0.30097	0.317052	0.742854	no	down	21.78	16.2375
gene-ANKRD55	ANKRD55	ankyrin repeat domain 55, transcript variant X1	1.18732	0.247711	0.615029	0.895757	no	up	0.2675	0.295
gene-ANKRD6	ANKRD6	ankyrin repeat domain 6, transcript variant X1	1.04693	0.066161	0.816023	0.954302	no	up	1.4325	1.5125
gene-ANKRD60	ANKRD60	ankyrin repeat domain 60	1	0	1	1	no_test	no_test	0	0
gene-ANKRD61	ANKRD61	ankyrin repeat domain 61, transcript variant X1	2.31885	1.21341	0.436012	1	no	up	0.0125	0.0325
gene-ANKRD63	ANKRD63	ankyrin repeat domain 63	0.721339	-0.471251	0.258688	0.692042	no	down	0.5975	0.4025
gene-ANKRD65	ANKRD65	ankyrin repeat domain 65	1.01706	0.0244028	0.96443	0.990805	no	up	0.31	0.3175
gene-ANKRD66	ANKRD66	ankyrin repeat domain 66	4.67003	2.22343	0.520207	1	no	up	0	0.03
gene-ANKRD9	ANKRD9	ankyrin repeat domain 9	0.536274	-0.898958	0.0866638	0.438708	no	down	4.4275	2.0725
gene-ANKS1A	ANKS1A	ankyrin repeat and sterile alpha motif domain containing 1A	0.733047	-0.448023	0.00573803	0.0960271	no	down	21.7075	15.7575
gene-ANKS1B	ANKS1B	ankyrin repeat and sterile alpha motif domain containing 1B, transcript variant X1	1.12144	0.165346	0.459597	0.828887	no	up	1.045	1.0575
gene-ANKS3	ANKS3	ankyrin repeat and sterile alpha motif domain containing 3	0.844525	-0.243788	0.58618	0.884673	no	down	4.415	3.2
gene-ANKS4B	ANKS4B	ankyrin repeat and sterile alpha motif domain containing 4B	0.259593	-1.94568	0.000222519	0.0091352	yes	down	47.88	13.36
gene-ANKS6	ANKS6	ankyrin repeat and sterile alpha motif domain containing 6	0.842106	-0.247926	0.290747	0.718776	no	down	7.3625	5.955
gene-ANKUB1	ANKUB1	ankyrin repeat and ubiquitin domain containing 1, transcript variant X2	1.40105	0.486507	0.0850757	0.436302	no	up	1.365	1.73
gene-ANKZF1	ANKZF1	ankyrin repeat and zinc finger peptidyl tRNA hydrolase 1, transcript variant X1	0.960592	-0.058005	0.724441	0.930371	no	down	13.8125	13.105
gene-ANLN	ANLN	anillin actin binding protein	1.27631	0.351974	0.168372	0.589846	no	up	6.7575	8.9875
gene-ANO1	ANO1	anoctamin 1, transcript variant X1	0.695011	-0.524891	0.0645733	0.382121	no	down	6.9475	4.8125
gene-ANO10	ANO10	anoctamin 10, transcript variant X1	0.921325	-0.118218	0.569687	0.879395	no	down	14.57	13.7575
gene-ANO2	ANO2	anoctamin 2	0.970733	-0.0428529	0.885529	0.971235	no	down	2.3	2.35
gene-ANO3	ANO3	anoctamin 3, transcript variant X3	0.879436	-0.18535	0.759661	0.939382	no	down	0.1775	0.1725
gene-ANO4	ANO4	anoctamin 4, transcript variant X1	2.41765	1.2736	0.338341	1	no	up	0.0125	0.0375
gene-ANO5	ANO5	anoctamin 5	2.2815	1.18998	0.00162701	0.0392188	yes	up	0.22	0.54
gene-ANO6	ANO6	anoctamin 6	1.25279	0.325141	0.117246	0.505033	no	up	30.4525	39.06
gene-ANO7	ANO7	anoctamin 7, transcript variant X1	1.47748	0.563141	0.0781496	0.419168	no	up	4.5325	6.3275
gene-ANO8	ANO8	anoctamin 8	0.738753	-0.436836	0.257772	0.691966	no	down	2.5225	1.6675
gene-ANO9	ANO9	anoctamin 9, transcript variant X5	0.490087	-1.02889	2.84519e-06	0.00030074	yes	down	39.15	19.1625
gene-ANOS1	ANOS1	anosmin 1	1.22086	0.287895	0.262378	0.695039	no	up	2.755	3.3925
gene-ANP32A	ANP32A	acidic nuclear phosphoprotein 32 family member A, transcript variant X7	1.02682	0.0381837	0.832539	0.95671	no	up	57.2125	58.675
gene-ANP32B	ANP32B	acidic nuclear phosphoprotein 32 family member B	1.2322	0.301231	0.180739	0.604486	no	up	109.165	134.773
gene-ANP32E	ANP32E	acidic nuclear phosphoprotein 32 family member E, transcript variant X1	1.83534	0.876046	1.44474e-05	0.00112592	no	up	18.7025	34.13
gene-ANTKMT	ANTKMT	adenine nucleotide translocase lysine methyltransferase	1.33937	0.421559	0.487002	0.844683	no	up	3.525	4.0925
gene-ANTXR1	ANTXR1	ANTXR cell adhesion molecule 1, transcript variant X1	1.36007	0.443682	0.101277	0.473242	no	up	43.155	60.45
gene-ANTXR2	ANTXR2	ANTXR cell adhesion molecule 2	1.39559	0.480876	0.0751501	0.410502	no	up	59.5175	85.21
gene-ANXA10	ANXA10	annexin A10	0.823488	-0.28018	0.724246	0.930371	no	down	0.155	0.095
gene-ANXA11	ANXA11	annexin A11	0.765716	-0.385118	0.00447914	0.0815647	no	down	177.225	135.52
gene-ANXA13	ANXA13	annexin A13, transcript variant X1	0.47067	-1.08721	0.0297854	0.25551	yes	down	9.2225	4.61
gene-ANXA2	ANXA2	annexin A2	0.674822	-0.567422	0.114261	0.500247	no	down	960.98	684.253
gene-ANXA2R	ANXA2R	annexin A2 receptor	0.489224	-1.03143	0.561327	1	no	down	0.0575	0.0325
gene-ANXA3	ANXA3	annexin A3	0.764724	-0.38699	0.380678	0.784935	no	down	25.4975	20.22
gene-ANXA4	ANXA4	annexin A4, transcript variant X3	0.608864	-0.715809	0.0866407	0.438708	no	down	212.588	136.887
gene-ANXA5	ANXA5	annexin A5, transcript variant X1	1.34052	0.422789	0.0870398	0.438831	no	up	138.498	192.498
gene-ANXA6	ANXA6	annexin A6	1.04208	0.0594595	0.784199	0.945886	no	up	92.63	94.985
gene-ANXA7	ANXA7	annexin A7, transcript variant X1	0.676104	-0.564682	0.148505	0.560498	no	down	179.195	128.875
gene-ANXA9	ANXA9	annexin A9, transcript variant X4	0.797811	-0.325881	0.537903	0.868662	no	down	0.3825	0.295
gene-AOAH	AOAH	acyloxyacyl hydrolase, transcript variant X1	1.77441	0.827342	0.0132271	0.162054	no	up	18.62	32.2825
gene-AOC1	AOC1	amine oxidase copper containing 1, transcript variant X1	0.182188	-2.4565	1.67379e-06	0.000186571	yes	down	41.445	7.99
gene-AOPEP	AOPEP	aminopeptidase O (putative), transcript variant X1	1.12321	0.167631	0.499266	0.850012	no	up	12.695	13.925
gene-AP1AR	AP1AR	adaptor related protein complex 1 associated regulatory protein, transcript variant X1	0.910185	-0.135768	0.631294	0.901036	no	down	12.34	11.5325
gene-AP1B1	AP1B1	adaptor related protein complex 1 subunit beta 1, transcript variant X2	0.780842	-0.356898	0.056218	0.356785	no	down	54.4275	42.4525
gene-AP1G1	AP1G1	adaptor related protein complex 1 subunit gamma 1, transcript variant X1	0.828479	-0.271462	0.220961	0.651269	no	down	34.645	29.225
gene-AP1G2	AP1G2	adaptor related protein complex 1 subunit gamma 2, transcript variant X1	0.749582	-0.415841	0.0299577	0.256271	no	down	23.2975	16.8875
gene-AP1M1	AP1M1	adaptor related protein complex 1 subunit mu 1, transcript variant X1	1.02169	0.0309572	0.901785	0.974929	no	up	45.395	44.3975
gene-AP1M2	AP1M2	adaptor related protein complex 1 subunit mu 2, transcript variant X1	0.668808	-0.580337	0.117691	0.50586	no	down	49.885	34.605
gene-AP1S1	AP1S1	adaptor related protein complex 1 subunit sigma 1	0.585101	-0.773242	0.00255481	0.0546374	no	down	76.2875	44.1325
gene-AP1S2	AP1S2	adaptor related protein complex 1 subunit sigma 2, transcript variant X5	1.59574	0.674221	6.15089e-05	0.00338835	no	up	15.985	25.3475
gene-AP1S3	AP1S3	adaptor related protein complex 1 subunit sigma 3	0.874662	-0.193202	0.706414	0.926748	no	down	5.0325	4.615
gene-AP2A1	AP2A1	adaptor related protein complex 2 subunit alpha 1	0.848618	-0.236812	0.205785	0.634394	no	down	28.7275	23.6225
gene-AP2A2	AP2A2	adaptor related protein complex 2 subunit alpha 2, transcript variant X1	0.900205	-0.151674	0.444544	0.82026	no	down	30.4925	28.0275
gene-AP2B1	AP2B1	adaptor related protein complex 2 subunit beta 1, transcript variant X1	0.888089	-0.171224	0.459	0.828534	no	down	70.0275	63.525
gene-AP2M1	AP2M1	adaptor related protein complex 2 subunit mu 1, transcript variant X1	0.868466	-0.203458	0.377656	0.783781	no	down	158.873	141.817
gene-AP2S1	AP2S1	adaptor related protein complex 2 subunit sigma 1	0.939174	-0.0905359	0.70899	0.927298	no	down	50.125	44.8075
gene-AP3B1	AP3B1	adaptor related protein complex 3 subunit beta 1, transcript variant X1	0.952404	-0.0703544	0.755721	0.938185	no	down	43.38	43.03
gene-AP3B2	AP3B2	adaptor related protein complex 3 subunit beta 2, transcript variant X1	0.99124	-0.012694	0.970702	0.992337	no	down	3.135	2.8625
gene-AP3D1	AP3D1	adaptor related protein complex 3 subunit delta 1, transcript variant X1	0.812599	-0.299385	0.100584	0.471923	no	down	46.665	37.3425
gene-AP3M1	AP3M1	adaptor related protein complex 3 subunit mu 1, transcript variant X3	0.805285	-0.312429	0.25808	0.691966	no	down	48.185	40.285
gene-AP3M2	AP3M2	adaptor related protein complex 3 subunit mu 2, transcript variant X3	1.1505	0.202258	0.330747	0.752487	no	up	1.965	2.2825
gene-AP3S1	AP3S1	adaptor related protein complex 3 subunit sigma 1, transcript variant X1	0.931859	-0.101816	0.643749	0.904668	no	down	22.405	20.9625
gene-AP4B1	AP4B1	adaptor related protein complex 4 subunit beta 1, transcript variant X1	0.977574	-0.0327217	0.882943	0.971066	no	down	10.575	9.7625
gene-AP4E1	AP4E1	adaptor related protein complex 4 subunit epsilon 1, transcript variant X1	1.02723	0.0387593	0.852992	0.963155	no	up	5.2175	5.445
gene-AP4M1	AP4M1	adaptor related protein complex 4 subunit mu 1, transcript variant X1	1.08242	0.114261	0.540828	0.870031	no	up	4.32	4.5625
gene-AP4S1	AP4S1	adaptor related protein complex 4 subunit sigma 1, transcript variant X6	1.04802	0.0676636	0.729975	0.930402	no	up	5.8975	6.4575
gene-AP5B1	AP5B1	adaptor related protein complex 5 subunit beta 1, transcript variant X1	0.608441	-0.71681	0.239606	0.673402	no	down	8.855	4.4975
gene-AP5M1	AP5M1	adaptor related protein complex 5 subunit mu 1, transcript variant X1	0.972502	-0.0402263	0.887213	0.971866	no	down	17.5525	17.4225
gene-AP5S1	AP5S1	adaptor related protein complex 5 subunit sigma 1, transcript variant X3	0.836097	-0.258258	0.353869	0.767486	no	down	9.065	7.15
gene-AP5Z1	AP5Z1	adaptor related protein complex 5 subunit zeta 1	0.752221	-0.410771	0.305531	0.732691	no	down	7.625	5.185
gene-APAF1	APAF1	apoptotic peptidase activating factor 1, transcript variant X1	1.12588	0.171055	0.460997	0.829209	no	up	17.3925	19.8125
gene-APBA1	APBA1	amyloid beta precursor protein binding family A member 1	0.782202	-0.354387	0.236204	0.669792	no	down	4.2175	3.1575
gene-APBA2	APBA2	amyloid beta precursor protein binding family A member 2, transcript variant X1	0.748601	-0.41773	0.377557	0.783781	no	down	0.43	0.315
gene-APBA3	APBA3	amyloid beta precursor protein binding family A member 3, transcript variant X1	0.590031	-0.761137	0.41485	0.804675	no	down	10.4425	4.6875
gene-APBB1	APBB1	amyloid beta precursor protein binding family B member 1	1.22485	0.292601	0.319213	0.744007	no	up	5.3575	6.425
gene-APBB2	APBB2	amyloid beta precursor protein binding family B member 2, transcript variant X1	1.11695	0.159559	0.351527	0.766588	no	up	12.095	13.3525
gene-APBB3	APBB3	amyloid beta precursor protein binding family B member 3, transcript variant X2	1.01883	0.0269153	0.920048	0.978859	no	up	6.8025	5.9175
gene-APC	APC	APC regulator of WNT signaling pathway	0.966884	-0.0485846	0.848016	0.961039	no	down	11.5625	11.47
gene-APC2	APC2	APC regulator of WNT signaling pathway 2	0.816694	-0.292132	0.732392	0.931033	no	down	0.085	0.06
gene-APCDD1	APCDD1	APC down-regulated 1	1.09502	0.130956	0.595631	0.889915	no	up	8.1525	8.9825
gene-APCDD1L	APCDD1L	APC down-regulated 1 like	0.942413	-0.085568	0.955794	1	no	down	0.05	0.0525
gene-APEH	APEH	acylaminoacyl-peptide hydrolase	0.69573	-0.5234	0.0403881	0.30245	no	down	36.8075	26.57
gene-APELA	APELA	apelin receptor early endogenous ligand	1	0	1	1	no_test	no_test	0	0
gene-APEX1	APEX1	apurinic/apyrimidinic endodeoxyribonuclease 1, transcript variant X1	1.01822	0.0260553	0.924815	0.980753	no	up	76.645	75.9625
gene-APEX2	APEX2	apurinic/apyrimidinic endodeoxyribonuclease 2	0.91469	-0.128646	0.566789	0.879395	no	down	12.155	10.7175
gene-APH1A	APH1A	aph-1 homolog A, gamma-secretase subunit, transcript variant X1	0.768248	-0.380355	0.0755415	0.411662	no	down	51.975	39.31
gene-APH1B	APH1B	aph-1 homolog B, gamma-secretase subunit, transcript variant X2	1.17488	0.232509	0.207116	0.636258	no	up	4.755	5.62
gene-API5	API5	apoptosis inhibitor 5, transcript variant X1	1.22192	0.289149	0.220185	0.650231	no	up	35.965	45.2375
gene-APLF	APLF	aprataxin and PNKP like factor, transcript variant X1	1.1669	0.222675	0.478415	0.840715	no	up	8.5725	10.2875
gene-APLN	APLN	apelin	1.00027	0.000387459	0.999023	0.999662	no	up	3.375	3.335
gene-APLNR	APLNR	apelin receptor	0.97424	-0.0376515	0.820548	0.954916	no	down	6.5075	6.1725
gene-APLP1	APLP1	amyloid beta precursor like protein 1, transcript variant X1	1.05529	0.0776416	0.829276	0.955778	no	up	2.03	2.06
gene-APLP2	APLP2	amyloid beta precursor like protein 2, transcript variant X1	0.576714	-0.794072	0.00511672	0.0897109	no	down	265.308	160.205
gene-APOA1	APOA1	apolipoprotein A1	0.94755	-0.0777264	0.844046	0.959674	no	down	4.5725	4.36
gene-APOA2	APOA2	apolipoprotein A2	1.38437	0.469229	0.894365	1	no	up	0	0.01
gene-APOA4	APOA4	apolipoprotein A4	0.691027	-0.533185	0.414954	0.804751	no	down	1.5425	1.1025
gene-APOA5	APOA5	apolipoprotein A5, transcript variant X3	2.75854	1.46391	0.540012	1	no	up	0.005	0.015
gene-APOB	APOB	apolipoprotein B	0.734689	-0.444794	0.31066	0.736907	no	down	0.645	0.4975
gene-APOBEC1	APOBEC1	apolipoprotein B mRNA editing enzyme catalytic subunit 1	0.631951	-0.662115	0.0552584	0.354157	no	down	12.685	8.1275
gene-APOBEC2	APOBEC2	apolipoprotein B mRNA editing enzyme catalytic subunit 2	0.83532	-0.2596	0.696467	0.922983	no	down	0.525	0.4675
gene-APOBEC3H	APOBEC3H	apolipoprotein B mRNA editing enzyme catalytic subunit 3H, transcript variant X1	1.04284	0.0605184	0.870198	0.966909	no	up	3.3425	3.2525
gene-APOBEC4	APOBEC4	apolipoprotein B mRNA editing enzyme catalytic polypeptide like 4	2.25698	1.1744	0.739495	1	no	up	0	0.0125
gene-APOBR	APOBR	apolipoprotein B receptor	0.815663	-0.293955	0.282489	0.710939	no	down	21.48	18
gene-APOC1	APOC1	apolipoprotein C1	1.69009	0.7571	0.6397	1	no	up	0.0875	0.1575
gene-APOC2	APOC2	apolipoprotein C2	0.519774	-0.944042	0.789246	1	no	down	0.0175	0.0075
gene-APOC3	APOC3	apolipoprotein C3	0.306393	-1.70655	0.000501033	0.0167241	yes	down	4.12	1.2625
gene-APOC4	APOC4	apolipoprotein C4	2.33167	1.22136	0.729359	1	no	up	0	0.0175
gene-APOD	APOD	apolipoprotein D, transcript variant X1	0.534127	-0.904746	0.0320828	0.266491	no	down	24.825	12.375
gene-APOE	APOE	apolipoprotein E, transcript variant X2	1.34927	0.432182	0.31933	0.744007	no	up	164.708	208.24
gene-APOF	APOF	apolipoprotein F	0.259856	-1.94421	0.469893	1	no	down	0.0225	0.005
gene-APOH	APOH	apolipoprotein H	0.208437	-2.26232	0.516327	1	no	down	0.025	0
gene-APOL5	APOL5	apolipoprotein L5	2.51217	1.32893	0.45489	1	no	up	0.0125	0.0325
gene-APOL6	APOL6	apolipoprotein L6, transcript variant X1	1.36031	0.443931	0.121983	0.513003	no	up	5.83	7.745
gene-APOLD1	APOLD1	apolipoprotein L domain containing 1	0.988706	-0.0163861	0.965044	0.990837	no	down	5.9225	5.3175
gene-APOM	APOM	apolipoprotein M, transcript variant X1	0.928553	-0.106944	0.652928	0.907535	no	down	6.065	6.065
gene-APOO	APOO	apolipoprotein O, transcript variant X1	0.849071	-0.236043	0.493124	0.847145	no	down	13.71	12.245
gene-APOOL	APOOL	apolipoprotein O like, transcript variant X1	1.05267	0.0740506	0.680345	0.915723	no	up	23.045	24.115
gene-APPBP2	APPBP2	amyloid beta precursor protein binding protein 2	1.01986	0.0283724	0.912952	0.977729	no	up	19.1775	20.355
gene-APPL1	APPL1	adaptor protein, phosphotyrosine interacting with PH domain and leucine zipper 1, transcript variant X2	1.30143	0.380095	0.00977159	0.133819	no	up	14.5475	18.7825
gene-APPL2	APPL2	adaptor protein, phosphotyrosine interacting with PH domain and leucine zipper 2, transcript variant X1	0.755009	-0.405435	0.102347	0.475947	no	down	27.3075	21.17
gene-APRT	APRT	adenine phosphoribosyltransferase, transcript variant X1	1.04685	0.0660582	0.853806	0.963326	no	up	81.3825	77.6475
gene-APTX	APTX	aprataxin, transcript variant X1	0.92278	-0.115941	0.444156	0.82026	no	down	11.7775	10.815
gene-AQP1	AQP1	aquaporin 1 (Colton blood group)	0.709665	-0.494791	0.109319	0.49039	no	down	30.4025	20.9175
gene-AQP10	AQP10	aquaporin 10	2.58538	1.37038	0.241513	1	no	up	0.045	0.1275
gene-AQP11	AQP11	aquaporin 11	0.311257	-1.68382	0.000168342	0.00742481	yes	down	2.02	0.66
gene-AQP12A	AQP12A	aquaporin 12A, transcript variant X3	1	0	1	1	no_test	no_test	0	0
gene-AQP2	AQP2	aquaporin 2	4.39194	2.13486	0.537512	1	no	up	0	0.0075
gene-AQP3	AQP3	aquaporin 3 (Gill blood group)	0.864532	-0.210008	0.553984	0.874507	no	down	17.93	14.2825
gene-AQP4	AQP4	aquaporin 4, transcript variant X1	0.54678	-0.870966	0.204618	0.633451	no	down	0.1525	0.07
gene-AQP5	AQP5	aquaporin 5	9.41559	3.23505	1.9001e-10	6.47161e-08	yes	up	0.68	6.5375
gene-AQP6	AQP6	aquaporin 6	7.43781	2.89488	3.08802e-06	0.000320875	yes	up	0.0275	0.1975
gene-AQP7	AQP7	aquaporin 7, transcript variant X1	0.11326	-3.14229	8.21662e-05	0.00411771	yes	down	3.47	0.39
gene-AQP8	AQP8	aquaporin 8, transcript variant X1	0.330064	-1.59918	0.103108	0.476594	no	down	19.9925	6.8225
gene-AQP9	AQP9	aquaporin 9, transcript variant X1	1.77533	0.828086	0.391634	1	no	up	0.0875	0.145
gene-AQR	AQR	aquarius intron-binding spliceosomal factor, transcript variant X1	1.1274	0.173002	0.408817	0.801817	no	up	15.5125	17.9075
gene-AR	AR	androgen receptor	1.1089	0.149127	0.662993	0.910458	no	up	1.1625	1.315
gene-ARAF	ARAF	A-Raf proto-oncogene, serine/threonine kinase, transcript variant X2	0.794538	-0.331812	0.073511	0.405727	no	down	32.8575	25.63
gene-ARAP1	ARAP1	ArfGAP with RhoGAP domain, ankyrin repeat and PH domain 1, transcript variant X1	0.981352	-0.0271569	0.924535	0.980682	no	down	33.8	30.8125
gene-ARAP2	ARAP2	ArfGAP with RhoGAP domain, ankyrin repeat and PH domain 2	0.976558	-0.0342218	0.895549	0.973953	no	down	10.615	10.205
gene-ARAP3	ARAP3	ArfGAP with RhoGAP domain, ankyrin repeat and PH domain 3, transcript variant X2	0.937765	-0.0927014	0.705028	0.926366	no	down	7.5075	6.6475
gene-ARC	ARC	activity regulated cytoskeleton associated protein	3.21389	1.68432	0.0403725	0.30245	yes	up	0.1575	0.4975
gene-ARCN1	ARCN1	archain 1	0.800839	-0.320415	0.260699	0.693597	no	down	135.632	112.695
gene-AREG	AREG	amphiregulin	1.46788	0.553733	0.097986	0.467365	no	up	4.805	7.0825
gene-AREL1	AREL1	apoptosis resistant E3 ubiquitin protein ligase 1, transcript variant X1	0.935132	-0.0967576	0.546095	0.871639	no	down	14.955	14.145
gene-ARF1	ARF1	ADP ribosylation factor 1, transcript variant X2	0.717629	-0.47869	0.021884	0.214126	no	down	285.007	205.382
gene-ARF3	ARF3	ADP ribosylation factor 3	0.800422	-0.321167	0.0348798	0.279039	no	down	65.3425	51.395
gene-ARF4	ARF4	ADP ribosylation factor 4	0.818591	-0.288785	0.446357	0.821111	no	down	169.68	145.553
gene-ARF5	ARF5	ADP ribosylation factor 5, transcript variant X1	0.738127	-0.438058	0.0385671	0.295121	no	down	20.5025	14.46
gene-ARF6	ARF6	ADP ribosylation factor 6	0.920297	-0.119829	0.593764	0.88919	no	down	84.38	77.3875
gene-ARFGAP1	ARFGAP1	ADP ribosylation factor GTPase activating protein 1, transcript variant X1	0.814664	-0.295723	0.0784343	0.420144	no	down	29.93	24.095
gene-ARFGAP2	ARFGAP2	ADP ribosylation factor GTPase activating protein 2, transcript variant X1	0.933844	-0.0987463	0.544692	0.871305	no	down	40.6175	37.61
gene-ARFGAP3	ARFGAP3	ADP ribosylation factor GTPase activating protein 3, transcript variant X1	0.803912	-0.31489	0.172404	0.595535	no	down	39.245	32.89
gene-ARFGEF1	ARFGEF1	ADP ribosylation factor guanine nucleotide exchange factor 1, transcript variant X1	1.05493	0.0771515	0.724317	0.930371	no	up	24.465	26.105
gene-ARFGEF2	ARFGEF2	ADP ribosylation factor guanine nucleotide exchange factor 2, transcript variant X1	1.01022	0.0146748	0.927474	0.981527	no	up	16.9675	17.2775
gene-ARFGEF3	ARFGEF3	ARFGEF family member 3	1.38175	0.466495	0.135643	0.536967	no	up	2.59	3.445
gene-ARFIP1	ARFIP1	ADP ribosylation factor interacting protein 1, transcript variant X2	0.885928	-0.174738	0.625937	0.89865	no	down	29.5325	27.1925
gene-ARFIP2	ARFIP2	ADP ribosylation factor interacting protein 2, transcript variant X1	0.638583	-0.647054	0.0263545	0.238636	no	down	57.6325	38.7225
gene-ARFRP1	ARFRP1	ADP ribosylation factor related protein 1, transcript variant X6	0.906985	-0.14085	0.44715	0.821906	no	down	26.9625	23.645
gene-ARG1	ARG1	arginase 1, transcript variant X2	1.41201	0.497746	0.875904	1	no	up	0.005	0.0125
gene-ARG2	ARG2	arginase 2, transcript variant X1	1.48572	0.571167	0.0393699	0.298563	no	up	1.545	2.83
gene-ARGLU1	ARGLU1	arginine and glutamate rich 1, transcript variant X2	1.19991	0.262929	0.195038	0.621349	no	up	30.79	34.9275
gene-ARHGAP1	ARHGAP1	Rho GTPase activating protein 1, transcript variant X1	0.920233	-0.119928	0.391663	0.792237	no	down	45.375	41.495
gene-ARHGAP10	ARHGAP10	Rho GTPase activating protein 10, transcript variant X1	1.29054	0.36798	0.215301	0.646209	no	up	21.9	29.6425
gene-ARHGAP12	ARHGAP12	Rho GTPase activating protein 12, transcript variant X2	0.921287	-0.118278	0.624761	0.89825	no	down	17.0825	16.0125
gene-ARHGAP15	ARHGAP15	Rho GTPase activating protein 15	1.2453	0.316497	0.176386	0.600645	no	up	23.6525	28.5625
gene-ARHGAP17	ARHGAP17	Rho GTPase activating protein 17	0.787148	-0.345293	0.0316114	0.263552	no	down	30.4075	24.08
gene-ARHGAP18	ARHGAP18	Rho GTPase activating protein 18	0.950112	-0.0738301	0.795408	0.948544	no	down	31.3475	31.185
gene-ARHGAP19	ARHGAP19	Rho GTPase activating protein 19, transcript variant X2	0.965229	-0.0510575	0.829468	0.955778	no	down	9.095	8.4975
gene-ARHGAP20	ARHGAP20	Rho GTPase activating protein 20, transcript variant X1	1.0956	0.131718	0.54438	0.871305	no	up	3.6375	4.015
gene-ARHGAP21	ARHGAP21	Rho GTPase activating protein 21, transcript variant X1	0.747727	-0.419416	0.115493	0.502043	no	down	36.945	28.6625
gene-ARHGAP22	ARHGAP22	Rho GTPase activating protein 22, transcript variant X1	1.2194	0.286169	0.437263	0.816793	no	up	1.575	1.68
gene-ARHGAP23	ARHGAP23	Rho GTPase activating protein 23	1.03421	0.0485321	0.887871	0.972181	no	up	4.8725	4.75
gene-ARHGAP24	ARHGAP24	Rho GTPase activating protein 24, transcript variant X2	1.21445	0.2803	0.253124	0.689187	no	up	9.4425	12.055
gene-ARHGAP25	ARHGAP25	Rho GTPase activating protein 25, transcript variant X1	1.09648	0.132881	0.661208	0.909949	no	up	36.985	39.4825
gene-ARHGAP26	ARHGAP26	Rho GTPase activating protein 26, transcript variant X2	1.09958	0.136948	0.570483	0.879395	no	up	8.1975	9.0075
gene-ARHGAP27	ARHGAP27	Rho GTPase activating protein 27	0.708081	-0.498014	0.085438	0.436493	no	down	20.53	13.5575
gene-ARHGAP28	ARHGAP28	Rho GTPase activating protein 28, transcript variant X1	1.40934	0.495022	0.00886818	0.125949	no	up	4.2325	6.0725
gene-ARHGAP29	ARHGAP29	Rho GTPase activating protein 29, transcript variant X1	1.13563	0.183498	0.351467	0.766588	no	up	11.045	12.4675
gene-ARHGAP30	ARHGAP30	Rho GTPase activating protein 30, transcript variant X1	1.06931	0.0966835	0.751761	0.937074	no	up	51.8425	52.58
gene-ARHGAP31	ARHGAP31	Rho GTPase activating protein 31, transcript variant X1	1.04704	0.0663145	0.782455	0.945553	no	up	15.9	16.12
gene-ARHGAP32	ARHGAP32	Rho GTPase activating protein 32, transcript variant X1	0.762448	-0.391288	0.112522	0.497299	no	down	18.485	14.445
gene-ARHGAP33	ARHGAP33	Rho GTPase activating protein 33, transcript variant X1	0.888367	-0.170773	0.710299	0.928158	no	down	1.005	0.7925
gene-ARHGAP35	ARHGAP35	Rho GTPase activating protein 35, transcript variant X2	0.612402	-0.707449	4.59447e-06	0.000449476	no	down	46.9525	28.69
gene-ARHGAP36	ARHGAP36	Rho GTPase activating protein 36, transcript variant X1	1	0	1	1	no_test	no_test	0	0
gene-ARHGAP39	ARHGAP39	Rho GTPase activating protein 39, transcript variant X4	0.7771	-0.363828	0.276791	0.70685	no	down	6.3875	4.31
gene-ARHGAP4	ARHGAP4	Rho GTPase activating protein 4, transcript variant X1	0.862636	-0.213176	0.601155	0.89192	no	down	22.6425	17.1675
gene-ARHGAP40	ARHGAP40	Rho GTPase activating protein 40, transcript variant X1	0.91187	-0.1331	0.733168	0.931117	no	down	0.355	0.3025
gene-ARHGAP42	ARHGAP42	Rho GTPase activating protein 42, transcript variant X1	0.885411	-0.175581	0.550732	0.873072	no	down	6.5975	5.8925
gene-ARHGAP44	ARHGAP44	Rho GTPase activating protein 44, transcript variant X1	0.599963	-0.737054	0.0152401	0.175362	no	down	2.4025	1.4525
gene-ARHGAP45	ARHGAP45	Rho GTPase activating protein 45, transcript variant X1	0.910538	-0.135209	0.800061	0.949056	no	down	19.6075	15.02
gene-ARHGAP5	ARHGAP5	Rho GTPase activating protein 5, transcript variant X5	1.35136	0.434408	0.15428	0.568005	no	up	26.5375	37.0325
gene-ARHGAP6	ARHGAP6	Rho GTPase activating protein 6, transcript variant X1	1.33955	0.421746	0.255637	0.691075	no	up	5.6725	8.095
gene-ARHGAP8	ARHGAP8	Rho GTPase activating protein 8, transcript variant X2	0.640652	-0.642386	0.0294037	0.253655	no	down	24.2725	14.6225
gene-ARHGAP9	ARHGAP9	Rho GTPase activating protein 9, transcript variant X1	0.730626	-0.452795	0.246508	0.681439	no	down	20.255	13.5775
gene-ARHGDIA	ARHGDIA	Rho GDP dissociation inhibitor alpha, transcript variant X2	0.801153	-0.319851	0.0692534	0.396843	no	down	273.39	216.925
gene-ARHGDIB	ARHGDIB	Rho GDP dissociation inhibitor beta, transcript variant X3	1.02157	0.0307903	0.927272	0.981501	no	up	373.353	357.277
gene-ARHGDIG	ARHGDIG	Rho GDP dissociation inhibitor gamma	0.602502	-0.730962	0.226263	0.65783	no	down	0.6125	0.365
gene-ARHGEF1	ARHGEF1	Rho guanine nucleotide exchange factor 1, transcript variant X6	0.987399	-0.0182956	0.958976	0.989126	no	down	34.97	31.325
gene-ARHGEF10	ARHGEF10	Rho guanine nucleotide exchange factor 10, transcript variant X2	0.954062	-0.0678444	0.80781	0.952226	no	down	5.57	5.115
gene-ARHGEF10L	ARHGEF10L	Rho guanine nucleotide exchange factor 10 like, transcript variant X1	0.701454	-0.51158	0.11828	0.507212	no	down	22.0425	14.775
gene-ARHGEF11	ARHGEF11	Rho guanine nucleotide exchange factor 11, transcript variant X1	0.887123	-0.172795	0.261775	0.694357	no	down	17.5325	15.215
gene-ARHGEF12	ARHGEF12	Rho guanine nucleotide exchange factor 12, transcript variant X1	0.866011	-0.207543	0.371737	0.779545	no	down	49.75	44.7175
gene-ARHGEF15	ARHGEF15	Rho guanine nucleotide exchange factor 15	0.66897	-0.579987	0.2028	0.631929	no	down	4.4725	2.615
gene-ARHGEF16	ARHGEF16	Rho guanine nucleotide exchange factor 16, transcript variant X3	0.477751	-1.06567	0.0017457	0.0412478	yes	down	21.4675	9.8975
gene-ARHGEF17	ARHGEF17	Rho guanine nucleotide exchange factor 17	0.952561	-0.0701161	0.825797	0.955778	no	down	7.7925	7.31
gene-ARHGEF18	ARHGEF18	Rho/Rac guanine nucleotide exchange factor 18, transcript variant X1	0.713301	-0.487418	0.0893219	0.444914	no	down	22.1225	14.38
gene-ARHGEF19	ARHGEF19	Rho guanine nucleotide exchange factor 19, transcript variant X1	0.827844	-0.272568	0.392689	0.793402	no	down	5.64	4.3125
gene-ARHGEF2	ARHGEF2	Rho/Rac guanine nucleotide exchange factor 2, transcript variant X1	0.976622	-0.0341279	0.840461	0.95943	no	down	51.77	49.6825
gene-ARHGEF25	ARHGEF25	Rho guanine nucleotide exchange factor 25, transcript variant X1	1.06954	0.0969901	0.804761	0.950743	no	up	15.0625	17.105
gene-ARHGEF26	ARHGEF26	Rho guanine nucleotide exchange factor 26	1.64676	0.719634	0.188631	0.614798	no	up	2.955	4.985
gene-ARHGEF28	ARHGEF28	Rho guanine nucleotide exchange factor 28, transcript variant X10	1.09343	0.128855	0.62537	0.89865	no	up	12.8625	14.355
gene-ARHGEF3	ARHGEF3	Rho guanine nucleotide exchange factor 3, transcript variant X6	1.16671	0.22245	0.258458	0.692032	no	up	25.6975	29.1225
gene-ARHGEF33	ARHGEF33	Rho guanine nucleotide exchange factor 33	1.74389	0.802309	0.311446	0.737875	no	up	0.07	0.125
gene-ARHGEF37	ARHGEF37	Rho guanine nucleotide exchange factor 37, transcript variant X3	0.56459	-0.824726	0.0412926	0.306602	no	down	0.795	0.485
gene-ARHGEF38	ARHGEF38	Rho guanine nucleotide exchange factor 38	0.700068	-0.514433	0.0392092	0.298113	no	down	8.435	5.93
gene-ARHGEF39	ARHGEF39	Rho guanine nucleotide exchange factor 39, transcript variant X1	1.17111	0.227874	0.231502	0.663826	no	up	11.7875	13.605
gene-ARHGEF4	ARHGEF4	Rho guanine nucleotide exchange factor 4	1.21295	0.278524	0.714876	0.928627	no	up	0.07	0.0725
gene-ARHGEF40	ARHGEF40	Rho guanine nucleotide exchange factor 40, transcript variant X2	0.835825	-0.258728	0.303867	0.730933	no	down	6.965	5.6075
gene-ARHGEF5	ARHGEF5	Rho guanine nucleotide exchange factor 5, transcript variant X2	0.567235	-0.817982	0.00859418	0.123714	no	down	14.22	8.4225
gene-ARHGEF6	ARHGEF6	Rac/Cdc42 guanine nucleotide exchange factor 6, transcript variant X2	1.2354	0.304976	0.195065	0.621349	no	up	26.225	31.4475
gene-ARHGEF7	ARHGEF7	Rho guanine nucleotide exchange factor 7, transcript variant X1	0.965081	-0.0512788	0.732766	0.931034	no	down	16.83	15.8425
gene-ARHGEF9	ARHGEF9	Cdc42 guanine nucleotide exchange factor 9, transcript variant X1	0.952515	-0.0701858	0.795012	0.9485	no	down	12.355	11.8725
gene-ARID1A	ARID1A	AT-rich interaction domain 1A, transcript variant X1	0.86903	-0.202522	0.23566	0.668764	no	down	47.09	39.8475
gene-ARID1B	ARID1B	AT-rich interaction domain 1B, transcript variant X1	0.961061	-0.0572994	0.757954	0.938966	no	down	18.1225	16.82
gene-ARID2	ARID2	AT-rich interaction domain 2, transcript variant X1	1.05544	0.0778416	0.673498	0.913906	no	up	20.1475	21.4825
gene-ARID3A	ARID3A	AT-rich interaction domain 3A	0.961907	-0.0560302	0.863284	0.96557	no	down	4.745	4.215
gene-ARID3B	ARID3B	AT-rich interaction domain 3B, transcript variant X1	0.76199	-0.392156	0.048964	0.332503	no	down	9.0325	6.5625
gene-ARID3C	ARID3C	AT-rich interaction domain 3C, transcript variant X2	0.751139	-0.412848	0.456374	0.827738	no	down	0.1575	0.115
gene-ARID4A	ARID4A	AT-rich interaction domain 4A, transcript variant X1	1.08328	0.115405	0.705545	0.926553	no	up	12.505	14.74
gene-ARID4B	ARID4B	AT-rich interaction domain 4B, transcript variant X1	1.27091	0.345863	0.169355	0.591601	no	up	11.4775	14.2275
gene-ARID5A	ARID5A	AT-rich interaction domain 5A, transcript variant X1	0.871614	-0.198239	0.546848	0.872021	no	down	20.75	16.535
gene-ARID5B	ARID5B	AT-rich interaction domain 5B	1.18016	0.238987	0.192582	0.619059	no	up	14.8825	17.2825
gene-ARIH2	ARIH2	ariadne RBR E3 ubiquitin protein ligase 2, transcript variant X2	0.929334	-0.105731	0.530664	0.86563	no	down	25.1675	24.88
gene-ARL1	ARL1	ADP ribosylation factor like GTPase 1, transcript variant X1	0.844723	-0.243449	0.483388	0.84296	no	down	61.8025	54.4125
gene-ARL10	ARL10	ADP ribosylation factor like GTPase 10	0.725024	-0.463899	0.0203336	0.205255	no	down	10.935	7.285
gene-ARL11	ARL11	ADP ribosylation factor like GTPase 11, transcript variant X1	1.95819	0.969519	0.0101098	0.136519	no	up	1.2375	2.475
gene-ARL13A	ARL13A	ADP ribosylation factor like GTPase 13A	0.104606	-3.25696	0.2835	1	no	down	0.03	0
gene-ARL13B	ARL13B	ADP ribosylation factor like GTPase 13B, transcript variant X1	1.29265	0.370329	0.149136	0.560996	no	up	5.5975	6.7175
gene-ARL14	ARL14	ADP ribosylation factor like GTPase 14	0.365345	-1.45267	0.0156986	0.178227	yes	down	14.18	5.7
gene-ARL15	ARL15	ADP ribosylation factor like GTPase 15, transcript variant X3	1.40994	0.495637	0.0138282	0.166172	no	up	9.5425	13.4625
gene-ARL16	ARL16	ADP ribosylation factor like GTPase 16, transcript variant X3	0.935875	-0.0956123	0.670614	0.913093	no	down	8.4275	7.4225
gene-ARL2	ARL2	ADP ribosylation factor like GTPase 2	0.901592	-0.149454	0.622251	0.897814	no	down	32.2475	26.7
gene-ARL3	ARL3	ADP ribosylation factor like GTPase 3	1.53873	0.621741	0.0116295	0.150441	no	up	9.125	14.245
gene-ARL4A	ARL4A	ADP ribosylation factor like GTPase 4A, transcript variant X6	0.881256	-0.182367	0.547518	0.872162	no	down	19.7075	17.6575
gene-ARL4C	ARL4C	ADP ribosylation factor like GTPase 4C	1.3793	0.46394	0.0249961	0.230838	no	up	11.4025	15.8775
gene-ARL4D	ARL4D	ADP ribosylation factor like GTPase 4D	1.90828	0.932274	0.168763	0.590556	no	up	2.01	4.205
gene-ARL5A	ARL5A	ADP ribosylation factor like GTPase 5A	1.30831	0.387706	0.0976322	0.466403	no	up	12.43	16.44
gene-ARL5B	ARL5B	ADP ribosylation factor like GTPase 5B, transcript variant X1	0.978017	-0.032069	0.916785	0.978332	no	down	12.8825	12.7425
gene-ARL5C	ARL5C	ADP ribosylation factor like GTPase 5C, transcript variant X5	1.00203	0.00293153	0.994467	0.998539	no	up	11.795	11.16
gene-ARL6	ARL6	ADP ribosylation factor like GTPase 6	1.39095	0.476074	0.104836	0.48047	no	up	3.62	5.23
gene-ARL6IP1	ARL6IP1	ADP ribosylation factor like GTPase 6 interacting protein 1	1.08719	0.120606	0.528939	0.86458	no	up	67.29	73.4675
gene-ARL6IP4	ARL6IP4	ADP ribosylation factor like GTPase 6 interacting protein 4, transcript variant X1	0.891867	-0.165099	0.461863	0.829767	no	down	16.1925	14.3325
gene-ARL6IP5	ARL6IP5	ADP ribosylation factor like GTPase 6 interacting protein 5	0.979225	-0.030288	0.918049	0.978373	no	down	25.7225	26.0375
gene-ARL6IP6	ARL6IP6	ADP ribosylation factor like GTPase 6 interacting protein 6	1.08048	0.111676	0.616277	0.896212	no	up	10.2975	10.805
gene-ARL8A	ARL8A	ADP ribosylation factor like GTPase 8A	0.949794	-0.074314	0.800001	0.949056	no	down	9.8175	8.665
gene-ARL8B	ARL8B	ADP ribosylation factor like GTPase 8B, transcript variant X1	1.20557	0.269718	0.281414	0.709821	no	up	24.85	31.12
gene-ARL9	ARL9	ADP ribosylation factor like GTPase 9, transcript variant X1	0.512477	-0.964442	0.432249	1	no	down	0.1875	0.08
gene-ARMC1	ARMC1	armadillo repeat containing 1	1.18117	0.240212	0.130198	0.528845	no	up	18.035	21.4125
gene-ARMC10	ARMC10	armadillo repeat containing 10	1.17566	0.233472	0.200501	0.629479	no	up	44.0525	51.7975
gene-ARMC12	ARMC12	armadillo repeat containing 12, transcript variant X4	0.88122	-0.182426	0.588724	0.886364	no	down	2.19	1.8775
gene-ARMC2	ARMC2	armadillo repeat containing 2, transcript variant X4	0.89864	-0.154184	0.557036	0.875941	no	down	0.92	0.8375
gene-ARMC3	ARMC3	armadillo repeat containing 3, transcript variant X1	5.66646	2.50245	0.45001	1	no	up	0	0.0125
gene-ARMC5	ARMC5	armadillo repeat containing 5, transcript variant X1	0.847011	-0.239547	0.589302	0.886725	no	down	2.8875	2.2775
gene-ARMC6	ARMC6	armadillo repeat containing 6, transcript variant X1	1.07918	0.109934	0.707906	0.927121	no	up	6.1675	6.2725
gene-ARMC7	ARMC7	armadillo repeat containing 7, transcript variant X1	0.651651	-0.617827	6.44061e-05	0.00351501	no	down	10.535	6.345
gene-ARMC8	ARMC8	armadillo repeat containing 8, transcript variant X1	1.10524	0.144354	0.48891	0.845628	no	up	11.5225	12.6225
gene-ARMC9	ARMC9	armadillo repeat containing 9, transcript variant X13	0.989626	-0.0150448	0.962782	0.990701	no	down	3.0975	3.075
gene-ARMCX1	ARMCX1	armadillo repeat containing X-linked 1, transcript variant X2	1.5232	0.607107	0.105292	0.481364	no	up	5.7875	9.775
gene-ARMCX2	ARMCX2	armadillo repeat containing X-linked 2, transcript variant X3	1.18249	0.241823	0.214615	0.645388	no	up	9.615	11.3275
gene-ARMCX3	ARMCX3	armadillo repeat containing X-linked 3	1.05194	0.0730592	0.704809	0.926315	no	up	25.49	27.13
gene-ARMCX4	ARMCX4	armadillo repeat containing X-linked 4, transcript variant X3	1.12276	0.167052	0.518402	0.857073	no	up	1.045	1.1825
gene-ARMCX5	ARMCX5	armadillo repeat containing X-linked 5, transcript variant X1	1.49321	0.578415	0.0141241	0.167919	no	up	1.015	1.615
gene-ARMH1	ARMH1	armadillo like helical domain containing 1, transcript variant X4	0.644156	-0.634518	0.188957	0.614798	no	down	0.675	0.435
gene-ARMH2	ARMH2	armadillo like helical domain containing 2	3.12578	1.64422	0.159863	1	no	up	0.035	0.105
gene-ARMH3	ARMH3	armadillo like helical domain containing 3, transcript variant X1	0.940113	-0.0890934	0.537343	0.868284	no	down	10.0275	9.6425
gene-ARMH4	ARMH4	armadillo like helical domain containing 4, transcript variant X1	1.52568	0.609453	0.166717	0.587292	no	up	1.47	1.6525
gene-ARMT1	ARMT1	acidic residue methyltransferase 1	1.00257	0.00370133	0.985931	0.995451	no	up	4.6625	4.715
gene-ARNT	ARNT	aryl hydrocarbon receptor nuclear translocator, transcript variant X1	0.940877	-0.0879216	0.515014	0.856575	no	down	29.805	27.725
gene-ARNT2	ARNT2	aryl hydrocarbon receptor nuclear translocator 2, transcript variant X1	0.777422	-0.36323	0.175581	0.6004	no	down	2.2325	1.66
gene-ARNTL	ARNTL	aryl hydrocarbon receptor nuclear translocator like, transcript variant X1	1.13546	0.183273	0.437585	0.817063	no	up	9.855	11.13
gene-ARNTL2	ARNTL2	aryl hydrocarbon receptor nuclear translocator like 2, transcript variant X1	1.60866	0.685857	0.0195116	0.201266	no	up	1.095	1.69
gene-ARPC1A	ARPC1A	actin related protein 2/3 complex subunit 1A	0.641566	-0.640331	0.00524135	0.0911142	no	down	127.517	83.285
gene-ARPC1B	ARPC1B	actin related protein 2/3 complex subunit 1B, transcript variant X1	0.998222	-0.00256718	0.992818	0.997428	no	down	95.8475	90.045
gene-ARPC2	ARPC2	actin related protein 2/3 complex subunit 2	0.844611	-0.243642	0.335459	0.756314	no	down	380.793	326.295
gene-ARPC3	ARPC3	actin related protein 2/3 complex subunit 3	0.952026	-0.0709269	0.777388	0.944931	no	down	164.415	158.498
gene-ARPC5	ARPC5	actin related protein 2/3 complex subunit 5	1.19981	0.262809	0.286361	0.714514	no	up	77.775	94.1525
gene-ARPC5L	ARPC5L	actin related protein 2/3 complex subunit 5 like	1.03938	0.0557263	0.826072	0.955778	no	up	13.8975	14.0525
gene-ARPIN	ARPIN	actin related protein 2/3 complex inhibitor	0.888188	-0.171063	0.515413	0.856575	no	down	34.875	32.0575
gene-ARPP19	ARPP19	cAMP regulated phosphoprotein 19, transcript variant X1	1.15318	0.20562	0.402408	0.798595	no	up	32.495	38.6475
gene-ARPP21	ARPP21	cAMP regulated phosphoprotein 21, transcript variant X3	1.51921	0.603322	0.174803	0.59914	no	up	0.225	0.355
gene-ARR3	ARR3	arrestin 3, transcript variant X1	8.06468	3.01162	0.225108	1	no	up	0	0.0225
gene-ARRB1	ARRB1	arrestin beta 1, transcript variant X4	0.69505	-0.524812	0.00992644	0.134835	no	down	27.18	18.8075
gene-ARRB2	ARRB2	arrestin beta 2, transcript variant X1	0.975287	-0.0361006	0.872611	0.967569	no	down	43.055	41.2025
gene-ARRDC1	ARRDC1	arrestin domain containing 1, transcript variant X1	0.637994	-0.648385	0.0322442	0.267133	no	down	47.8125	28.025
gene-ARRDC2	ARRDC2	arrestin domain containing 2, transcript variant X1	0.781214	-0.35621	0.178238	0.602662	no	down	31.135	22.7575
gene-ARRDC3	ARRDC3	arrestin domain containing 3	1.25924	0.332557	0.179852	0.603625	no	up	32.135	39.1825
gene-ARRDC4	ARRDC4	arrestin domain containing 4	0.542403	-0.882563	0.0024907	0.0538138	no	down	21.415	11.65
gene-ARRDC5	ARRDC5	arrestin domain containing 5	0.950047	-0.0739293	0.764223	0.940925	no	down	1.4125	1.285
gene-ARSA	ARSA	arylsulfatase A, transcript variant X1	0.830457	-0.268022	0.362657	0.773153	no	down	35.58	27.835
gene-ARSB	ARSB	arylsulfatase B	1.05547	0.0778801	0.713753	0.928627	no	up	23.0675	24.4375
gene-ARSF	ARSF	arylsulfatase F	2.62321	1.39134	0.171304	1	no	up	0.02	0.065
gene-ARSG	ARSG	arylsulfatase G, transcript variant X1	0.831496	-0.266218	0.398877	0.797112	no	down	3.95	3.0425
gene-ARSH	ARSH	arylsulfatase family member H, transcript variant X2	0.871758	-0.198001	0.566337	0.879395	no	down	3.21	2.7725
gene-ARSI	ARSI	arylsulfatase family member I, transcript variant X1	1.37419	0.458585	0.118136	0.506941	no	up	2.25	2.845
gene-ARSJ	ARSJ	arylsulfatase family member J	1.40105	0.486505	0.0774137	0.417412	no	up	2.8625	3.8825
gene-ARSK	ARSK	arylsulfatase family member K, transcript variant X4	1.14301	0.192842	0.399367	0.797606	no	up	5.3525	6.3125
gene-ARSL	ARSL	arylsulfatase L	1.31202	0.391791	0.257058	0.691966	no	up	0.345	0.4475
gene-ART1	ART1	ADP-ribosyltransferase 1, transcript variant X2	0.236735	-2.07865	0.107555	1	no	down	0.0525	0.0125
gene-ART3	ART3	ADP-ribosyltransferase 3 (inactive), transcript variant X4	1.79948	0.847578	0.0291601	0.252787	no	up	1.0225	1.8225
gene-ART4	ART4	ADP-ribosyltransferase 4 (inactive) (Dombrock blood group)	1.13	0.176317	0.638456	0.902893	no	up	2.82	2.96
gene-ART5	ART5	ADP-ribosyltransferase 5, transcript variant X2	1.38437	0.469229	0.894365	1	no	up	0	0.005
gene-ARTN	ARTN	artemin	0.526512	-0.925463	0.103862	0.478154	no	down	0.4675	0.22
gene-ARV1	ARV1	ARV1 homolog, fatty acid homeostasis modulator, transcript variant X2	0.939342	-0.0902782	0.741084	0.933244	no	down	18.25	17.8325
gene-ARVCF	ARVCF	ARVCF delta catenin family member	0.682024	-0.552107	0.323766	0.74836	no	down	51.0975	28.31
gene-ARX	ARX	aristaless related homeobox	6.90672	2.788	0.153356	1	no	up	0.0025	0.0325
gene-AS3MT	AS3MT	arsenite methyltransferase	0.914738	-0.12857	0.806501	0.95171	no	down	0.8875	0.8425
gene-ASAH1	ASAH1	N-acylsphingosine amidohydrolase 1	1.17185	0.228783	0.441779	0.818801	no	up	52.2325	64.3825
gene-ASAP1	ASAP1	ArfGAP with SH3 domain, ankyrin repeat and PH domain 1, transcript variant X1	1.14497	0.195313	0.288503	0.71648	no	up	20.6025	23.17
gene-ASAP2	ASAP2	ArfGAP with SH3 domain, ankyrin repeat and PH domain 2, transcript variant X8	0.716553	-0.480855	0.0777509	0.418305	no	down	20.8625	15.305
gene-ASAP3	ASAP3	ArfGAP with SH3 domain, ankyrin repeat and PH domain 3, transcript variant X1	0.671516	-0.574506	0.00533035	0.0922256	no	down	13.53	8.95
gene-ASB1	ASB1	ankyrin repeat and SOCS box containing 1, transcript variant X1	1.10388	0.142584	0.489001	0.845628	no	up	7.9775	8.78
gene-ASB10	ASB10	ankyrin repeat and SOCS box containing 10, transcript variant X1	0.83967	-0.252105	0.943127	1	no	down	0.005	0.005
gene-ASB11	ASB11	ankyrin repeat and SOCS box containing 11, transcript variant X1	1.17298	0.230183	0.822586	0.955174	no	up	0.82	0.9375
gene-ASB12	ASB12	ankyrin repeat and SOCS box containing 12, transcript variant X3	1.42258	0.508509	0.527047	0.863098	no	up	0.19	0.3125
gene-ASB13	ASB13	ankyrin repeat and SOCS box containing 13	0.987173	-0.0186246	0.93372	0.982161	no	down	8.7925	8.75
gene-ASB14	ASB14	ankyrin repeat and SOCS box containing 14, transcript variant X1	1.47815	0.563795	0.121721	0.512756	no	up	0.435	0.6375
gene-ASB15	ASB15	ankyrin repeat and SOCS box containing 15, transcript variant X3	0.698127	-0.518439	0.697353	0.922983	no	down	0.1375	0.095
gene-ASB16	ASB16	ankyrin repeat and SOCS box containing 16	1.27183	0.346904	0.579976	0.882348	no	up	0.8925	1.1525
gene-ASB17	ASB17	ankyrin repeat and SOCS box containing 17, transcript variant X1	1	0	1	1	no_test	no_test	0	0
gene-ASB18	ASB18	ankyrin repeat and SOCS box containing 18	1.21507	0.281038	0.920458	1	no	up	0.005	0.0075
gene-ASB2	ASB2	ankyrin repeat and SOCS box containing 2	1.03793	0.0537044	1	1	no	up	8.7975	9.3925
gene-ASB3	ASB3	ankyrin repeat and SOCS box containing 3, transcript variant X12	1.07104	0.0990093	0.498399	0.849697	no	up	11.3825	12.195
gene-ASB4	ASB4	ankyrin repeat and SOCS box containing 4	2.49533	1.31923	0.0131431	0.161673	yes	up	0.1375	0.38
gene-ASB5	ASB5	ankyrin repeat and SOCS box containing 5, transcript variant X1	1.02951	0.0419566	0.896233	0.974026	no	up	2.625	2.5925
gene-ASB6	ASB6	ankyrin repeat and SOCS box containing 6, transcript variant X1	0.906421	-0.141747	0.646954	0.905765	no	down	11.97	10.09
gene-ASB7	ASB7	ankyrin repeat and SOCS box containing 7, transcript variant X2	0.749718	-0.41558	0.0268688	0.24153	no	down	6.4825	4.8875
gene-ASB8	ASB8	ankyrin repeat and SOCS box containing 8, transcript variant X1	1.02496	0.035572	0.845565	0.960153	no	up	11.085	11.26
gene-ASB9	ASB9	ankyrin repeat and SOCS box containing 9, transcript variant X3	1.04444	0.0627343	0.867614	0.966799	no	up	1.1	1.1925
gene-ASCC1	ASCC1	activating signal cointegrator 1 complex subunit 1, transcript variant X4	1.0569	0.0798345	0.597559	0.89107	no	up	10.305	10.935
gene-ASCC2	ASCC2	activating signal cointegrator 1 complex subunit 2, transcript variant X1	0.53833	-0.893436	2.2832e-05	0.00158463	no	down	25.215	13.73
gene-ASCC3	ASCC3	activating signal cointegrator 1 complex subunit 3, transcript variant X1	1.14932	0.200782	0.282056	0.710237	no	up	15.3425	17.775
gene-ASCL1	ASCL1	achaete-scute family bHLH transcription factor 1	0.257387	-1.95799	0.235948	1	no	down	0.0375	0.01
gene-ASCL2	ASCL2	achaete-scute family bHLH transcription factor 2	0.892987	-0.163289	0.728068	0.930371	no	down	3.0525	2.425
gene-ASCL3	ASCL3	achaete-scute family bHLH transcription factor 3	0.986884	-0.019047	0.965742	0.991142	no	down	0.3925	0.3725
gene-ASCL4	ASCL4	achaete-scute family bHLH transcription factor 4	2.20946	1.14369	0.0118824	0.152187	yes	up	0.1075	0.2425
gene-ASDURF	ASDURF	ASNSD1 upstream open reading frame	1.06471	0.0904585	0.790933	0.946905	no	up	6.5075	6.7075
gene-ASF1A	ASF1A	anti-silencing function 1A histone chaperone	1.31316	0.393043	0.0858256	0.437392	no	up	10.9425	14.27
gene-ASF1B	ASF1B	anti-silencing function 1B histone chaperone	0.922134	-0.116952	0.743073	0.933659	no	down	19.3625	16.41
gene-ASGR1	ASGR1	asialoglycoprotein receptor 1, transcript variant X1	2.07292	1.05166	0.176074	0.6004	no	up	0.1925	0.4075
gene-ASH1L	ASH1L	ASH1 like histone lysine methyltransferase	0.963093	-0.0542536	0.767489	0.942243	no	down	23.6825	22.5525
gene-ASH2L	ASH2L	ASH2 like, histone lysine methyltransferase complex subunit, transcript variant X1	1.1072	0.146919	0.405747	0.801127	no	up	14.5	16.2875
gene-ASIC1	ASIC1	acid sensing ion channel subunit 1, transcript variant X1	1.31846	0.398859	0.683565	1	no	up	0.085	0.09
gene-ASIC2	ASIC2	acid sensing ion channel subunit 2, transcript variant X1	0.986642	-0.0194017	0.971558	0.992671	no	down	0.29	0.275
gene-ASIC3	ASIC3	acid sensing ion channel subunit 3, transcript variant X1	1.30271	0.381514	0.380308	0.784682	no	up	0.4675	0.425
gene-ASIC4	ASIC4	acid sensing ion channel subunit family member 4	1.83759	0.877816	0.548419	1	no	up	0.02	0.04
gene-ASIC5	ASIC5	acid sensing ion channel subunit family member 5	3.03288	1.60069	0.00301741	0.0615941	yes	up	0.135	0.435
gene-ASL	ASL	argininosuccinate lyase	0.85288	-0.229585	0.424917	0.81002	no	down	29.825	26.4125
gene-ASMT	ASMT	acetylserotonin O-methyltransferase, transcript variant X2	0.640878	-0.641877	0.236568	0.670101	no	down	0.705	0.3875
gene-ASMTL	ASMTL	acetylserotonin O-methyltransferase like	0.937178	-0.0936053	0.861821	0.9655	no	down	7.2375	5.87
gene-ASNS	ASNS	asparagine synthetase (glutamine-hydrolyzing), transcript variant X3	0.618968	-0.692062	0.0135954	0.164721	no	down	17.855	11.465
gene-ASNSD1	ASNSD1	asparagine synthetase domain containing 1	1.39247	0.477643	0.00290037	0.0600041	no	up	7.1425	10.0025
gene-ASPA	ASPA	aspartoacylase, transcript variant X2	0.980119	-0.0289708	0.935028	0.982161	no	down	4.355	4.125
gene-ASPDH	ASPDH	aspartate dehydrogenase domain containing	1	0	1	1	no_test	no_test	0	0
gene-ASPG	ASPG	asparaginase, transcript variant X2	0.568747	-0.81414	0.0565857	0.357439	no	down	14.8325	7.695
gene-ASPH	ASPH	aspartate beta-hydroxylase, transcript variant X1	0.86406	-0.210797	0.580165	0.882348	no	down	93.2975	77.44
gene-ASPHD1	ASPHD1	aspartate beta-hydroxylase domain containing 1	1.06695	0.0934897	0.870515	0.966909	no	up	0.07	0.0825
gene-ASPHD2	ASPHD2	aspartate beta-hydroxylase domain containing 2, transcript variant X4	0.72259	-0.46875	0.123852	0.516514	no	down	10.27	7.315
gene-ASPM	ASPM	assembly factor for spindle microtubules	1.55688	0.638655	0.00109466	0.0296078	no	up	7.3725	11.6575
gene-ASPN	ASPN	asporin, transcript variant X1	2.80647	1.48876	0.00473419	0.0848647	yes	up	7.3175	19.9225
gene-ASPRV1	ASPRV1	aspartic peptidase retroviral like 1	0.509289	-0.973444	0.782959	1	no	down	0.005	0
gene-ASPSCR1	ASPSCR1	ASPSCR1 tether for SLC2A4, UBX domain containing, transcript variant X1	0.884179	-0.17759	0.47537	0.838819	no	down	19.3725	16.595
gene-ASRGL1	ASRGL1	asparaginase and isoaspartyl peptidase 1, transcript variant X1	1.27995	0.35609	0.166116	0.58585	no	up	7.1275	9.3675
gene-ASS1	ASS1	argininosuccinate synthase 1	0.381951	-1.38854	6.11372e-06	0.000551194	yes	down	100.125	39.7
gene-ASTE1	ASTE1	asteroid homolog 1, transcript variant X1	1.18383	0.243463	0.317926	0.743553	no	up	1.57	1.735
gene-ASTL	ASTL	astacin like metalloendopeptidase	0.216762	-2.20582	0.527335	1	no	down	0.01	0
gene-ASTN1	ASTN1	astrotactin 1, transcript variant X1	0.784943	-0.34934	0.562667	0.877795	no	down	1.92	1.5475
gene-ASTN2	ASTN2	astrotactin 2, transcript variant X1	1.1764	0.234385	0.457183	0.827738	no	up	4.65	5.17
gene-ASXL1	ASXL1	ASXL transcriptional regulator 1, transcript variant X1	0.97397	-0.0380505	0.853493	0.963296	no	down	19.505	18.295
gene-ASXL2	ASXL2	ASXL transcriptional regulator 2	1.01741	0.0248998	0.899025	0.974681	no	up	68.145	70.085
gene-ASXL3	ASXL3	ASXL transcriptional regulator 3	1.14654	0.197287	0.71329	0.928627	no	up	0.0475	0.05
gene-ASZ1	ASZ1	ankyrin repeat, SAM and basic leucine zipper domain containing 1, transcript variant X1	0.328846	-1.60452	0.092775	1	no	down	0.2525	0.075
gene-ATAD1	ATAD1	ATPase family AAA domain containing 1, transcript variant X1	1.18484	0.244696	0.342227	0.760908	no	up	17.705	21.7175
gene-ATAD2	ATAD2	ATPase family AAA domain containing 2, transcript variant X1	1.51287	0.59729	0.00254332	0.0545184	no	up	10.23	14.7175
gene-ATAD2B	ATAD2B	ATPase family AAA domain containing 2B, transcript variant X1	1.19484	0.256816	0.181467	0.605219	no	up	10.2075	12.2
gene-ATAD5	ATAD5	ATPase family AAA domain containing 5, transcript variant X1	1.24757	0.319123	0.119259	0.508559	no	up	4.1925	5.1575
gene-ATAT1	ATAT1	alpha tubulin acetyltransferase 1, transcript variant X1	0.879288	-0.185592	0.542548	0.870521	no	down	5.9625	4.7525
gene-ATCAY	ATCAY	ATCAY kinesin light chain interacting caytaxin, transcript variant X1	1.55883	0.64046	0.356231	0.768909	no	up	0.17	0.245
gene-ATE1	ATE1	arginyltransferase 1, transcript variant X1	1.20269	0.26626	0.0400425	0.301211	no	up	14.4025	16.8325
gene-ATF1	ATF1	activating transcription factor 1, transcript variant X6	1.09602	0.132276	0.41532	0.804946	no	up	16.9075	18.5525
gene-ATF2	ATF2	activating transcription factor 2, transcript variant X10	1.04847	0.0682793	0.625057	0.89841	no	up	21.065	21.98
gene-ATF3	ATF3	activating transcription factor 3, transcript variant X1	0.678492	-0.559595	0.188669	0.614798	no	down	11.7375	8.315
gene-ATF4	ATF4	activating transcription factor 4	0.707071	-0.500074	0.258557	0.692039	no	down	111.215	68.14
gene-ATF5	ATF5	activating transcription factor 5	0.992917	-0.0102544	0.980093	0.994092	no	down	2.3575	1.895
gene-ATF6	ATF6	activating transcription factor 6, transcript variant X2	0.936538	-0.0945903	0.673756	0.913906	no	down	28.995	27.8725
gene-ATF6B	ATF6B	activating transcription factor 6 beta, transcript variant X1	0.716689	-0.480581	0.00096362	0.0267105	no	down	61.2075	42.86
gene-ATF7IP2	ATF7IP2	activating transcription factor 7 interacting protein 2, transcript variant X5	0.569735	-0.811636	0.170039	0.592846	no	down	1.9275	1.415
gene-ATG10	ATG10	autophagy related 10, transcript variant X4	0.954696	-0.0668867	0.75357	0.937747	no	down	6.165	5.84
gene-ATG101	ATG101	autophagy related 101, transcript variant X1	1.0226	0.0322438	0.883645	0.971074	no	up	11.8625	11.7
gene-ATG12	ATG12	autophagy related 12, transcript variant X4	0.967974	-0.0469603	0.845636	0.960153	no	down	11.06	10.7825
gene-ATG13	ATG13	autophagy related 13, transcript variant X1	0.834196	-0.261542	0.131956	0.531327	no	down	16.5525	13.2825
gene-ATG14	ATG14	autophagy related 14	1.01211	0.0173717	0.927879	0.981577	no	up	4.9875	5.085
gene-ATG16L1	ATG16L1	autophagy related 16 like 1, transcript variant X1	0.943813	-0.0834275	0.504876	0.852491	no	down	18.2775	17.0825
gene-ATG16L2	ATG16L2	autophagy related 16 like 2	1.13155	0.1783	0.5809	0.882428	no	up	9.22	9.765
gene-ATG2A	ATG2A	autophagy related 2A, transcript variant X1	0.637503	-0.649496	0.0532211	0.348927	no	down	10.83	6.455
gene-ATG2B	ATG2B	autophagy related 2B	0.90852	-0.138409	0.371596	0.779545	no	down	8.425	7.655
gene-ATG3	ATG3	autophagy related 3, transcript variant X1	1.22568	0.293584	0.297528	0.726229	no	up	61.67	78.485
gene-ATG4A	ATG4A	autophagy related 4A cysteine peptidase, transcript variant X1	0.904335	-0.14507	0.578317	0.882348	no	down	15.7325	14.105
gene-ATG4B	ATG4B	autophagy related 4B cysteine peptidase	0.823581	-0.280018	0.137413	0.540903	no	down	18.145	14.685
gene-ATG4C	ATG4C	autophagy related 4C cysteine peptidase, transcript variant X1	1.10679	0.146375	0.52272	0.85921	no	up	14.2725	15.5525
gene-ATG4D	ATG4D	autophagy related 4D cysteine peptidase	0.741242	-0.431983	0.287413	0.715207	no	down	10.355	6.455
gene-ATG5	ATG5	autophagy related 5, transcript variant X2	1.06355	0.0888812	0.661844	0.910141	no	up	18.7225	20.1275
gene-ATG7	ATG7	autophagy related 7, transcript variant X1	1.09034	0.124776	0.52161	0.85876	no	up	8.485	9.435
gene-ATG9A	ATG9A	autophagy related 9A, transcript variant X3	0.697599	-0.519529	0.00434024	0.0799314	no	down	31.1125	21.6875
gene-ATG9B	ATG9B	autophagy related 9B, transcript variant X2	0.888555	-0.170467	0.767565	0.942243	no	down	0.1025	0.0925
gene-ATIC	ATIC	5-aminoimidazole-4-carboxamide ribonucleotide formyltransferase/IMP cyclohydrolase	1.10404	0.142797	0.513347	0.856214	no	up	76.1075	83.2725
gene-ATL1	ATL1	atlastin GTPase 1, transcript variant X3	0.980353	-0.0286269	0.923728	0.980572	no	down	4.0275	4.1425
gene-ATL2	ATL2	atlastin GTPase 2, transcript variant X1	1.4561	0.542105	0.0224204	0.217041	no	up	13.3875	20.5775
gene-ATL3	ATL3	atlastin GTPase 3, transcript variant X1	0.904346	-0.145054	0.50891	0.853925	no	down	35.4125	33.05
gene-ATM	ATM	ATM serine/threonine kinase, transcript variant X1	1.29646	0.374575	0.0965721	0.464111	no	up	24.22	31.1275
gene-ATMIN	ATMIN	ATM interactor, transcript variant X2	0.899479	-0.152839	0.438165	0.817067	no	down	21.5475	19.7625
gene-ATN1	ATN1	atrophin 1	0.789215	-0.341509	0.0891705	0.444718	no	down	35.645	27.3525
gene-ATOH1	ATOH1	atonal bHLH transcription factor 1	1.28135	0.357667	0.157159	0.571586	no	up	7.555	9.38
gene-ATOH7	ATOH7	atonal bHLH transcription factor 7	0.740283	-0.433851	0.751549	1	no	down	0.0325	0.0225
gene-ATOH8	ATOH8	atonal bHLH transcription factor 8, transcript variant X1	0.815021	-0.295091	0.334706	0.756314	no	down	4.4825	3.395
gene-ATOX1	ATOX1	antioxidant 1 copper chaperone	1.0479	0.0674944	0.865203	0.965642	no	up	44.73	40.8925
gene-ATP10A	ATP10A	ATPase phospholipid transporting 10A (putative), transcript variant X6	0.8341	-0.261708	0.356585	0.769051	no	down	3.5725	2.8425
gene-ATP10B	ATP10B	ATPase phospholipid transporting 10B (putative), transcript variant X1	0.359267	-1.47687	8.17467e-05	0.00410788	yes	down	57.31	21.3525
gene-ATP10D	ATP10D	ATPase phospholipid transporting 10D (putative)	1.22728	0.295461	0.174691	0.598979	no	up	10.18	12.2175
gene-ATP11A	ATP11A	ATPase phospholipid transporting 11A, transcript variant X1	1.62474	0.70021	8.69117e-05	0.00432022	no	up	14.3375	23.52
gene-ATP11B	ATP11B	ATPase phospholipid transporting 11B (putative), transcript variant X1	0.956464	-0.0642179	0.838378	0.958776	no	down	24.81	24.64
gene-ATP11C	ATP11C	ATPase phospholipid transporting 11C, transcript variant X1	1.08253	0.114411	0.546518	0.871971	no	up	7.2875	7.8025
gene-ATP12A	ATP12A	ATPase H+/K+ transporting non-gastric alpha2 subunit	0.732966	-0.448182	0.561965	0.877391	no	down	0.11	0.08
gene-ATP13A1	ATP13A1	ATPase 13A1	0.834106	-0.261698	0.114761	0.50092	no	down	29.5425	24.3175
gene-ATP13A2	ATP13A2	ATPase cation transporting 13A2, transcript variant X1	0.916183	-0.126292	0.729163	0.930371	no	down	11.95	9.8625
gene-ATP13A3	ATP13A3	ATPase 13A3	1.46415	0.550063	0.0143361	0.169019	no	up	11.9075	17.555
gene-ATP13A4	ATP13A4	ATPase 13A4, transcript variant X7	0.71561	-0.482755	0.372066	0.779545	no	down	0.185	0.1225
gene-ATP13A5	ATP13A5	ATPase 13A5	0.857025	-0.222591	0.839743	1	no	down	0.045	0.03
gene-ATP1A1	ATP1A1	ATPase Na+/K+ transporting subunit alpha 1, transcript variant X2	0.481026	-1.05581	0.00392723	0.0737037	yes	down	457.283	233.03
gene-ATP1A3	ATP1A3	ATPase Na+/K+ transporting subunit alpha 3, transcript variant X1	1.08381	0.11611	0.756979	0.938606	no	up	1.735	1.8325
gene-ATP1A4	ATP1A4	ATPase Na+/K+ transporting subunit alpha 4, transcript variant X2	0.509289	-0.973444	0.782959	1	no	down	0.005	0
gene-ATP1B1	ATP1B1	ATPase Na+/K+ transporting subunit beta 1	0.439973	-1.18451	0.000685313	0.0209669	yes	down	271.363	126.073
gene-ATP1B2	ATP1B2	ATPase Na+/K+ transporting subunit beta 2, transcript variant X1	1.00389	0.00560193	0.984512	0.995156	no	up	4.7825	5.115
gene-ATP1B3	ATP1B3	ATPase Na+/K+ transporting subunit beta 3	1.14295	0.192762	0.496806	0.848871	no	up	58.9175	69.455
gene-ATP1B4	ATP1B4	ATPase Na+/K+ transporting family member beta 4, transcript variant X1	1.35256	0.435691	0.697085	1	no	up	0.0225	0.0275
gene-ATP23	ATP23	ATP23 metallopeptidase and ATP synthase assembly factor homolog, transcript variant X1	1.05075	0.0714152	0.721623	0.929638	no	up	9.6975	11.6875
gene-ATP2A1	ATP2A1	ATPase sarcoplasmic/endoplasmic reticulum Ca2+ transporting 1	0.796645	-0.327992	0.322182	0.746864	no	down	2.21	1.75
gene-ATP2A2	ATP2A2	ATPase sarcoplasmic/endoplasmic reticulum Ca2+ transporting 2, transcript variant X1	1.01747	0.024986	0.915563	0.977969	no	up	90.2775	94.715
gene-ATP2A3	ATP2A3	ATPase sarcoplasmic/endoplasmic reticulum Ca2+ transporting 3, transcript variant X1	0.57978	-0.786421	0.00335645	0.0662913	no	down	535.48	303.645
gene-ATP2B1	ATP2B1	ATPase plasma membrane Ca2+ transporting 1, transcript variant X1	0.403427	-1.30962	0.000130262	0.00595141	yes	down	156.215	62.945
gene-ATP2B2	ATP2B2	ATPase plasma membrane Ca2+ transporting 2, transcript variant X5	0.90242	-0.14813	0.692393	0.922254	no	down	0.3	0.2575
gene-ATP2B3	ATP2B3	ATPase plasma membrane Ca2+ transporting 3, transcript variant X1	0.769251	-0.378474	0.344476	0.762975	no	down	0.1825	0.145
gene-ATP2B4	ATP2B4	ATPase plasma membrane Ca2+ transporting 4, transcript variant X7	1.21885	0.285518	0.510089	0.854655	no	up	35.88	45.365
gene-ATP2C1	ATP2C1	ATPase secretory pathway Ca2+ transporting 1, transcript variant X1	1.28495	0.361716	0.0741192	0.407639	no	up	15.435	19.8575
gene-ATP2C2	ATP2C2	ATPase secretory pathway Ca2+ transporting 2	0.928348	-0.107263	0.773086	0.944091	no	down	15.9325	15.4225
gene-ATP4A	ATP4A	ATPase H+/K+ transporting subunit alpha	1.45233	0.538373	0.732491	1	no	up	0.0275	0.0275
gene-ATP4B	ATP4B	ATPase H+/K+ transporting subunit beta	1.38437	0.469229	0.894365	1	no	up	0	0.005
gene-ATP5F1A	ATP5F1A	ATP synthase F1 subunit alpha	0.781337	-0.355983	0.314883	0.741224	no	down	482.783	397.525
gene-ATP5F1B	ATP5F1B	ATP synthase F1 subunit beta	0.670338	-0.577039	0.0478483	0.32823	no	down	792.533	553
gene-ATP5F1C	ATP5F1C	ATP synthase F1 subunit gamma, transcript variant X1	0.708725	-0.496703	0.0823868	0.428887	no	down	274.69	203.075
gene-ATP5F1D	ATP5F1D	ATP synthase F1 subunit delta	0.575417	-0.797319	0.149329	0.560996	no	down	103.522	51.1975
gene-ATP5F1E	ATP5F1E	ATP synthase F1 subunit epsilon, transcript variant X2	1.00982	0.0140919	0.952547	0.987341	no	up	131.465	133.002
gene-ATP5IF1	ATP5IF1	ATP synthase inhibitory factor subunit 1	0.804382	-0.314048	0.328009	0.751313	no	down	95.0975	76.6325
gene-ATP5MC1	ATP5MC1	ATP synthase membrane subunit c locus 1, transcript variant X1	0.625148	-0.677729	0.103242	0.476852	no	down	402.803	265.248
gene-ATP5MC2	ATP5MC2	ATP synthase membrane subunit c locus 2	0.746525	-0.421737	0.0317396	0.264382	no	down	405.715	299.582
gene-ATP5MC3	ATP5MC3	ATP synthase membrane subunit c locus 3, transcript variant X2	0.761183	-0.393686	0.143564	0.552393	no	down	325.092	232.015
gene-ATP5ME	ATP5ME	ATP synthase membrane subunit e	0.89667	-0.157352	0.578934	0.882348	no	down	146.105	129.51
gene-ATP5MF	ATP5MF	ATP synthase membrane subunit f	0.964103	-0.0527409	0.873326	0.967801	no	down	156.657	154.27
gene-ATP5MG	ATP5MG	ATP synthase membrane subunit g	0.793641	-0.333441	0.178437	0.602831	no	down	307.86	246.762
gene-ATP5MJ	ATP5MJ	ATP synthase membrane subunit j, transcript variant X3	1.08004	0.111082	0.707652	0.927024	no	up	162.01	177.942
gene-ATP5MK	ATP5MK	ATP synthase membrane subunit k	0.902295	-0.148328	0.591867	0.8882	no	down	253.74	229.442
gene-ATP5PB	ATP5PB	ATP synthase peripheral stalk-membrane subunit b	0.839884	-0.251738	0.428948	0.812818	no	down	74.5575	64.8075
gene-ATP5PD	ATP5PD	ATP synthase peripheral stalk subunit d, transcript variant X1	0.816514	-0.29245	0.500447	0.850746	no	down	151.87	131.325
gene-ATP5PF	ATP5PF	ATP synthase peripheral stalk subunit F6, transcript variant X1	0.832665	-0.264192	0.491459	0.846182	no	down	164.623	142.113
gene-ATP5PO	ATP5PO	ATP synthase peripheral stalk subunit OSCP	0.883468	-0.17875	0.593668	0.88919	no	down	288.053	266.205
gene-ATP6AP1	ATP6AP1	ATPase H+ transporting accessory protein 1, transcript variant X1	1.04408	0.0622309	0.808734	0.952611	no	up	61.07	63.6025
gene-ATP6AP2	ATP6AP2	ATPase H+ transporting accessory protein 2	1.0993	0.13659	0.685776	0.918997	no	up	43.3675	50.5875
gene-ATP6V0A1	ATP6V0A1	ATPase H+ transporting V0 subunit a1, transcript variant X1	0.792952	-0.334695	0.0439841	0.316254	no	down	35.675	28.83
gene-ATP6V0A2	ATP6V0A2	ATPase H+ transporting V0 subunit a2	1.00678	0.00974505	0.954876	0.988299	no	up	15.17	15.18
gene-ATP6V0A4	ATP6V0A4	ATPase H+ transporting V0 subunit a4, transcript variant X4	5.45266	2.44696	0.0578112	1	no	up	0.0075	0.055
gene-ATP6V0B	ATP6V0B	ATPase H+ transporting V0 subunit b	1.05881	0.0824491	0.761779	0.940564	no	up	38.2325	40.4875
gene-ATP6V0C	ATP6V0C	ATPase H+ transporting V0 subunit c	0.991394	-0.0124694	0.953699	0.987799	no	down	105.235	101.72
gene-ATP6V0D1	ATP6V0D1	ATPase H+ transporting V0 subunit d1	0.71696	-0.480036	0.0577477	0.360766	no	down	138.157	101.978
gene-ATP6V0D2	ATP6V0D2	ATPase H+ transporting V0 subunit d2, transcript variant X1	1.95192	0.964893	0.219405	0.649363	no	up	0.1925	0.4475
gene-ATP6V0E1	ATP6V0E1	ATPase H+ transporting V0 subunit e1	1.10765	0.147505	0.605959	0.893227	no	up	115.485	131.1
gene-ATP6V0E2	ATP6V0E2	ATPase H+ transporting V0 subunit e2	1.01212	0.0173756	0.944234	0.985269	no	up	17.7525	17.72
gene-ATP6V1A	ATP6V1A	ATPase H+ transporting V1 subunit A, transcript variant X1	1.076	0.105672	0.744542	0.93408	no	up	21.2625	23.7925
gene-ATP6V1B1	ATP6V1B1	ATPase H+ transporting V1 subunit B1	0.239264	-2.06333	0.118891	1	no	down	0.09	0.02
gene-ATP6V1B2	ATP6V1B2	ATPase H+ transporting V1 subunit B2, transcript variant X1	1.07804	0.108412	0.643478	0.904597	no	up	54.035	58.1375
gene-ATP6V1C1	ATP6V1C1	ATPase H+ transporting V1 subunit C1, transcript variant X1	1.20646	0.270785	0.209695	0.63886	no	up	20.14	24.9925
gene-ATP6V1C2	ATP6V1C2	ATPase H+ transporting V1 subunit C2, transcript variant X1	0.42349	-1.2396	7.00158e-05	0.00373444	yes	down	3.265	0.745
gene-ATP6V1D	ATP6V1D	ATPase H+ transporting V1 subunit D	1.02172	0.0310036	0.916422	0.978282	no	up	35.5675	38.1225
gene-ATP6V1E1	ATP6V1E1	ATPase H+ transporting V1 subunit E1	0.986282	-0.019928	0.941334	0.984365	no	down	63.425	63.9775
gene-ATP6V1E2	ATP6V1E2	ATPase H+ transporting V1 subunit E2	0.86863	-0.203187	0.954084	1	no	down	0.0175	0.0175
gene-ATP6V1F	ATP6V1F	ATPase H+ transporting V1 subunit F	1.04399	0.0621102	0.824667	0.955778	no	up	86.7525	88.5025
gene-ATP6V1FNB	ATP6V1FNB	ATP6V1F neighbor	1.02318	0.0330669	0.949461	0.986929	no	up	2.5525	2.5025
gene-ATP6V1G1	ATP6V1G1	ATPase H+ transporting V1 subunit G1	1.3421	0.424489	0.032565	0.268461	no	up	57.485	76.445
gene-ATP6V1G2	ATP6V1G2	ATPase H+ transporting V1 subunit G2	1.33793	0.420006	0.304465	0.731607	no	up	0.55	0.72
gene-ATP6V1H	ATP6V1H	ATPase H+ transporting V1 subunit H, transcript variant X2	1.09119	0.125899	0.627154	0.898825	no	up	14.93	16.7025
gene-ATP7A	ATP7A	ATPase copper transporting alpha, transcript variant X3	1.04983	0.0701613	0.781952	0.945553	no	up	8.2075	8.89
gene-ATP7B	ATP7B	ATPase copper transporting beta, transcript variant X1	0.592622	-0.754816	1.07607e-06	0.000126058	no	down	7.535	4.42
gene-ATP8A1	ATP8A1	ATPase phospholipid transporting 8A1, transcript variant X1	1.00516	0.00743124	0.970324	0.992157	no	up	14.3725	14.27
gene-ATP8B1	ATP8B1	ATPase phospholipid transporting 8B1, transcript variant X3	0.642289	-0.638706	0.0704729	0.399328	no	down	42.855	29.37
gene-ATP8B2	ATP8B2	ATPase phospholipid transporting 8B2, transcript variant X1	0.991443	-0.0123988	0.95588	0.988583	no	down	24.9425	23.935
gene-ATP8B3	ATP8B3	ATPase phospholipid transporting 8B3, transcript variant X1	3.38641	1.75976	0.226801	1	no	up	0.0075	0.025
gene-ATP8B4	ATP8B4	ATPase phospholipid transporting 8B4 (putative), transcript variant X1	1.27632	0.351992	0.172402	0.595535	no	up	4.17	5.4125
gene-ATP9A	ATP9A	ATPase phospholipid transporting 9A (putative), transcript variant X1	0.704287	-0.505766	0.0136343	0.164932	no	down	41.5025	29.3725
gene-ATP9B	ATP9B	ATPase phospholipid transporting 9B (putative), transcript variant X1	1.02554	0.0363903	0.830742	0.956115	no	up	17.345	17.9875
gene-ATPAF1	ATPAF1	ATP synthase mitochondrial F1 complex assembly factor 1	0.98784	-0.0176503	0.95644	0.988583	no	down	14.7075	15.21
gene-ATPAF2	ATPAF2	ATP synthase mitochondrial F1 complex assembly factor 2, transcript variant X1	0.895728	-0.158867	0.487006	0.844683	no	down	15.8925	14.0225
gene-ATPSCKMT	ATPSCKMT	ATP synthase c subunit lysine N-methyltransferase	1.09782	0.134639	0.655894	0.907645	no	up	6.2475	6.84
gene-ATR	ATR	ATR serine/threonine kinase	1.13964	0.188584	0.20622	0.635309	no	up	9.125	10.2825
gene-ATRAID	ATRAID	all-trans retinoic acid induced differentiation factor	0.924117	-0.113853	0.605604	0.893153	no	down	49.395	45.3725
gene-ATRN	ATRN	attractin	0.510414	-0.97026	0.000939108	0.0262893	no	down	22.9525	12.285
gene-ATRNL1	ATRNL1	attractin like 1, transcript variant X6	1.20881	0.273586	0.4556	0.827513	no	up	1.2175	1.475
gene-ATRX	ATRX	ATRX chromatin remodeler	1.50125	0.586165	0.0298846	0.256069	no	up	10.3425	15.62
gene-ATXN1	ATXN1	ataxin 1, transcript variant X6	0.977145	-0.0333551	0.860347	0.965014	no	down	11.5525	11.1975
gene-ATXN10	ATXN10	ataxin 10	1.26466	0.338751	0.0576135	0.360295	no	up	14.695	18.4025
gene-ATXN1L	ATXN1L	ataxin 1 like, transcript variant X2	0.888334	-0.170826	0.225425	0.656742	no	down	16.92	14.84
gene-ATXN2	ATXN2	ataxin 2, transcript variant X7	0.77295	-0.371554	0.105259	0.481364	no	down	35.8375	28.66
gene-ATXN2L	ATXN2L	ataxin 2 like, transcript variant X2	0.862884	-0.212762	0.278106	0.707868	no	down	63.3	52.1375
gene-ATXN3	ATXN3	ataxin 3, transcript variant X1	1.19827	0.260953	0.278804	0.708273	no	up	10.34	11.3575
gene-ATXN7	ATXN7	ataxin 7	0.989406	-0.015365	0.912308	0.977565	no	down	15.295	15.0325
gene-ATXN7L1	ATXN7L1	ataxin 7 like 1, transcript variant X1	1.05712	0.0801412	0.706274	0.926748	no	up	8.14	8.515
gene-ATXN7L2	ATXN7L2	ataxin 7 like 2, transcript variant X5	0.88214	-0.18092	0.649639	0.906193	no	down	4.17	3.2575
gene-ATXN7L3	ATXN7L3	ataxin 7 like 3, transcript variant X2	0.81139	-0.301532	0.130439	0.529302	no	down	26.8975	20.7225
gene-ATXN7L3B	ATXN7L3B	ataxin 7 like 3B	0.845738	-0.241717	0.178014	0.602227	no	down	53.3225	43.8975
gene-AUH	AUH	AU RNA binding methylglutaconyl-CoA hydratase, transcript variant X1	0.706631	-0.500971	0.0328025	0.269693	no	down	21.3725	15.46
gene-AUP1	AUP1	AUP1 lipid droplet regulating VLDL assembly factor, transcript variant X1	0.744417	-0.425818	0.0210645	0.209175	no	down	89.8375	66.6425
gene-AURKA	AURKA	aurora kinase A, transcript variant X1	1.12515	0.17012	0.546073	0.871639	no	up	14.7625	16.1125
gene-AURKAIP1	AURKAIP1	aurora kinase A interacting protein 1, transcript variant X2	0.901783	-0.149148	0.584361	0.884137	no	down	49.6525	44.8125
gene-AURKB	AURKB	aurora kinase B, transcript variant X1	1.11031	0.150965	0.602632	0.89192	no	up	21.76	23.6675
gene-AURKC	AURKC	aurora kinase C, transcript variant X2	1.12823	0.174059	0.56113	0.877245	no	up	5.15	5.565
gene-AUTS2	AUTS2	activator of transcription and developmental regulator AUTS2, transcript variant X1	0.830105	-0.268634	0.121775	0.512865	no	down	13.155	11.02
gene-AVEN	AVEN	apoptosis and caspase activation inhibitor, transcript variant X1	1.33071	0.412197	0.195045	0.621349	no	up	8.7075	12.125
gene-AVIL	AVIL	advillin, transcript variant X2	1.13897	0.187731	0.492938	0.847095	no	up	1.71	2.02
gene-AVL9	AVL9	AVL9 cell migration associated, transcript variant X6	0.840369	-0.250904	0.139688	0.545489	no	down	22.1925	18.665
gene-AVPI1	AVPI1	arginine vasopressin induced 1, transcript variant X1	0.836111	-0.258233	0.144748	0.554716	no	down	26.4375	20.915
gene-AVPR1A	AVPR1A	arginine vasopressin receptor 1A	1.37502	0.459455	0.139713	0.545489	no	up	0.4275	0.575
gene-AVPR1B	AVPR1B	arginine vasopressin receptor 1B	1.27512	0.350632	0.917294	1	no	up	0.0175	0.02
gene-AVPR2	AVPR2	arginine vasopressin receptor 2, transcript variant X1	1.19713	0.259577	0.775787	1	no	up	0.045	0.05
gene-AWAT1	AWAT1	acyl-CoA wax alcohol acyltransferase 1, transcript variant X1	0.566844	-0.818976	0.639311	1	no	down	0.06	0.0325
gene-AWAT2	AWAT2	acyl-CoA wax alcohol acyltransferase 2	0.585383	-0.772547	0.748981	1	no	down	0.0175	0.01
gene-AXDND1	AXDND1	axonemal dynein light chain domain containing 1	1.23649	0.306247	0.467644	0.833409	no	up	0.165	0.2025
gene-AXIN1	AXIN1	axin 1, transcript variant X2	0.831527	-0.266166	0.306688	0.733975	no	down	17.27	13.485
gene-AXIN2	AXIN2	axin 2, transcript variant X1	0.64883	-0.624088	0.0206237	0.206484	no	down	7.7225	4.9225
gene-AXL	AXL	AXL receptor tyrosine kinase, transcript variant X1	1.25474	0.327384	0.190427	0.616142	no	up	27.72	35.4025
gene-AZGP1	AZGP1	alpha-2-glycoprotein 1, zinc-binding	0.509289	-0.973444	0.782959	1	no	down	0.0075	0
gene-AZI2	AZI2	5-azacytidine induced 2, transcript variant X3	1.03203	0.0454795	0.864813	0.96557	no	up	19.7175	20.79
gene-AZIN1	AZIN1	antizyme inhibitor 1, transcript variant X3	1.10528	0.144408	0.579701	0.882348	no	up	41.49	46.4075
gene-AZIN2	AZIN2	antizyme inhibitor 2, transcript variant X1	1.16543	0.220868	0.518181	0.857073	no	up	0.8925	0.92
gene-B2M	B2M	beta-2-microglobulin	0.784206	-0.350696	0.260816	0.693597	no	down	2186.96	1710.08
gene-B3GALNT1	B3GALNT1	beta-1,3-N-acetylgalactosaminyltransferase 1 (globoside blood group), transcript variant X2	1.06478	0.0905618	0.735263	0.931682	no	up	26.4675	29.3975
gene-B3GALNT2	B3GALNT2	beta-1,3-N-acetylgalactosaminyltransferase 2, transcript variant X3	1.17853	0.23699	0.324337	0.748744	no	up	7.5375	9.22
gene-B3GALT1	B3GALT1	beta-1,3-galactosyltransferase 1, transcript variant X1	0.933217	-0.0997152	0.915609	0.977969	no	down	0.1025	0.1075
gene-B3GALT2	B3GALT2	beta-1,3-galactosyltransferase 2, transcript variant X2	0.35656	-1.48778	0.0024929	0.0538138	yes	down	30.265	11.4875
gene-B3GALT4	B3GALT4	beta-1,3-galactosyltransferase 4	0.695175	-0.524552	0.112217	0.497299	no	down	2.7475	1.86
gene-B3GALT5	B3GALT5	beta-1,3-galactosyltransferase 5, transcript variant X3	0.761309	-0.393447	0.0870214	0.438831	no	down	48.365	36.285
gene-B3GALT6	B3GALT6	beta-1,3-galactosyltransferase 6	0.959601	-0.0594927	0.856384	0.963636	no	down	2.685	2.395
gene-B3GALT9	B3GALT9	beta-1,3-galactosyltransferase 9	5.86481	2.55209	0.436739	1	no	up	0	0.03
gene-B3GAT1	B3GAT1	beta-1,3-glucuronyltransferase 1, transcript variant X2	0.446469	-1.16337	0.0312343	0.262106	yes	down	0.225	0.105
gene-B3GAT2	B3GAT2	beta-1,3-glucuronyltransferase 2, transcript variant X1	1.03177	0.0451181	0.919688	0.978758	no	up	0.41	0.385
gene-B3GAT3	B3GAT3	beta-1,3-glucuronyltransferase 3, transcript variant X1	0.657087	-0.605843	0.107164	0.485101	no	down	19.7575	11.6575
gene-B3GLCT	B3GLCT	beta 3-glucosyltransferase, transcript variant X1	1.19236	0.253815	0.281912	0.710069	no	up	7.595	9.1625
gene-B3GNT2	B3GNT2	UDP-GlcNAc:betaGal beta-1,3-N-acetylglucosaminyltransferase 2	0.768363	-0.380139	0.180334	0.604027	no	down	41.1725	32.5975
gene-B3GNT3	B3GNT3	UDP-GlcNAc:betaGal beta-1,3-N-acetylglucosaminyltransferase 3	0.284179	-1.81513	1.39245e-07	2.22695e-05	yes	down	46.8775	13.3025
gene-B3GNT4	B3GNT4	UDP-GlcNAc:betaGal beta-1,3-N-acetylglucosaminyltransferase 4	1.19331	0.254967	0.628709	0.899231	no	up	0.1775	0.215
gene-B3GNT5	B3GNT5	UDP-GlcNAc:betaGal beta-1,3-N-acetylglucosaminyltransferase 5, transcript variant X7	0.577486	-0.792143	0.0553795	0.354305	no	down	35.2575	21.175
gene-B3GNT6	B3GNT6	UDP-GlcNAc:betaGal beta-1,3-N-acetylglucosaminyltransferase 6, transcript variant X3	0.308958	-1.69452	0.000455535	0.0155729	yes	down	25.4525	7.2
gene-B3GNT7	B3GNT7	UDP-GlcNAc:betaGal beta-1,3-N-acetylglucosaminyltransferase 7	0.824864	-0.277772	0.538341	0.868713	no	down	2.2475	1.6725
gene-B3GNT8	B3GNT8	UDP-GlcNAc:betaGal beta-1,3-N-acetylglucosaminyltransferase 8, transcript variant X1	0.930958	-0.103212	0.618108	0.896776	no	down	5.465	4.9
gene-B3GNT9	B3GNT9	UDP-GlcNAc:betaGal beta-1,3-N-acetylglucosaminyltransferase 9, transcript variant X3	1.09077	0.125351	0.718657	0.929044	no	up	3.8425	3.9275
gene-B3GNTL1	B3GNTL1	UDP-GlcNAc:betaGal beta-1,3-N-acetylglucosaminyltransferase like 1, transcript variant X1	0.931926	-0.101713	0.678115	0.915345	no	down	3.395	3.005
gene-B4GALNT1	B4GALNT1	beta-1,4-N-acetyl-galactosaminyltransferase 1, transcript variant X1	1.08808	0.121788	0.8022	0.949879	no	up	0.2525	0.2775
gene-B4GALNT2	B4GALNT2	beta-1,4-N-acetyl-galactosaminyltransferase 2, transcript variant X2	0.121341	-3.04286	3.49004e-07	4.75655e-05	yes	down	102.44	13.5625
gene-B4GALNT3	B4GALNT3	beta-1,4-N-acetyl-galactosaminyltransferase 3	0.652429	-0.616108	0.0141682	0.168111	no	down	18.8375	12.4625
gene-B4GALNT4	B4GALNT4	beta-1,4-N-acetyl-galactosaminyltransferase 4, transcript variant X1	0.656638	-0.606829	0.138756	0.543787	no	down	18.5525	10.7625
gene-B4GALT1	B4GALT1	beta-1,4-galactosyltransferase 1	1.01987	0.0283892	0.906837	0.976102	no	up	24.21	23.91
gene-B4GALT2	B4GALT2	beta-1,4-galactosyltransferase 2, transcript variant X1	0.882866	-0.179734	0.4686	0.833874	no	down	16.085	13.3
gene-B4GALT3	B4GALT3	beta-1,4-galactosyltransferase 3, transcript variant X1	0.834103	-0.261702	0.244022	0.679343	no	down	22.7125	18.31
gene-B4GALT4	B4GALT4	beta-1,4-galactosyltransferase 4, transcript variant X2	0.870584	-0.199944	0.407998	0.801571	no	down	12.8025	11.44
gene-B4GALT5	B4GALT5	beta-1,4-galactosyltransferase 5	0.546754	-0.871037	0.00120872	0.031713	no	down	45.25	25.195
gene-B4GALT6	B4GALT6	beta-1,4-galactosyltransferase 6, transcript variant X1	1.38277	0.467565	0.0218876	0.214126	no	up	10.585	14.5825
gene-B4GALT7	B4GALT7	beta-1,4-galactosyltransferase 7, transcript variant X1	0.906639	-0.1414	0.528359	0.864169	no	down	5.265	4.6975
gene-B4GAT1	B4GAT1	beta-1,4-glucuronyltransferase 1	0.970238	-0.0435889	0.898537	0.974681	no	down	5.0575	4.5925
gene-B9D1	B9D1	B9 domain containing 1	0.931893	-0.101764	0.606467	0.893474	no	down	11.0175	10.175
gene-B9D2	B9D2	B9 domain containing 2, transcript variant X2	1.04108	0.0580806	0.868757	0.966799	no	up	2.2775	2.1925
gene-BAALC	BAALC	BAALC binder of MAP3K1 and KLF4, transcript variant X3	0.50822	-0.976475	0.285625	1	no	down	0.185	0.075
gene-BABAM1	BABAM1	BRISC and BRCA1 A complex member 1, transcript variant X1	0.719638	-0.474656	0.0262053	0.238009	no	down	93.8475	65.215
gene-BABAM2	BABAM2	BRISC and BRCA1 A complex member 2, transcript variant X2	0.924128	-0.113835	0.514273	0.856575	no	down	22.085	20.595
gene-BACE1	BACE1	beta-secretase 1, transcript variant X1	1.10883	0.149036	0.506174	0.852714	no	up	5.685	6.2125
gene-BACE2	BACE2	beta-secretase 2	0.889217	-0.169393	0.529081	0.864686	no	down	16.91	15.51
gene-BACH1	BACH1	BTB domain and CNC homolog 1, transcript variant X1	1.03994	0.056494	0.722852	0.93022	no	up	16.685	16.7325
gene-BACH2	BACH2	BTB domain and CNC homolog 2, transcript variant X2	1.17963	0.238334	0.653624	0.907535	no	up	4.8575	5.19
gene-BAD	BAD	BCL2 associated agonist of cell death	0.485338	-1.04294	0.0434891	0.315005	yes	down	38.5	16.165
gene-BAG1	BAG1	BAG cochaperone 1	0.844809	-0.243304	0.189499	0.615628	no	down	51.6875	44.0525
gene-BAG2	BAG2	BAG cochaperone 2	1.99532	0.996617	0.0747019	0.409636	no	up	12.09	25.7575
gene-BAG3	BAG3	BAG cochaperone 3, transcript variant X2	0.855258	-0.225569	0.208001	0.637273	no	down	19.8225	16.5125
gene-BAG4	BAG4	BAG cochaperone 4, transcript variant X1	0.809593	-0.304732	0.0207151	0.207174	no	down	29.1	23.19
gene-BAG5	BAG5	BAG cochaperone 5, transcript variant X1	1.2184	0.284993	0.208287	0.637314	no	up	15.8825	19.64
gene-BAG6	BAG6	BAG cochaperone 6, transcript variant X15	0.765616	-0.385307	0.0228521	0.219662	no	down	88.34	66.5
gene-BAHCC1	BAHCC1	BAH domain and coiled-coil containing 1, transcript variant X2	0.794393	-0.332076	0.479818	0.841301	no	down	3.715	2.61
gene-BAHD1	BAHD1	bromo adjacent homology domain containing 1, transcript variant X2	0.73385	-0.446442	0.085999	0.437392	no	down	17.7275	12.155
gene-BAIAP2	BAIAP2	BAR/IMD domain containing adaptor protein 2, transcript variant X1	0.791517	-0.337307	0.168804	0.590575	no	down	10.905	8.2475
gene-BAIAP2L1	BAIAP2L1	BAR/IMD domain containing adaptor protein 2 like 1, transcript variant X1	0.442576	-1.176	0.0011798	0.0312705	yes	down	37.88	17.7275
gene-BAIAP2L2	BAIAP2L2	BAR/IMD domain containing adaptor protein 2 like 2	0.475529	-1.0724	4.46212e-05	0.00266452	yes	down	41.01	19.205
gene-BAIAP3	BAIAP3	BAI1 associated protein 3, transcript variant X1	0.744622	-0.42542	0.424861	0.810002	no	down	0.395	0.2425
gene-BAK1	BAK1	BCL2 antagonist/killer 1	0.516513	-0.953122	2.68919e-05	0.00179853	no	down	135.132	67.385
gene-BAMBI	BAMBI	BMP and activin membrane bound inhibitor	1.80043	0.848343	0.0300201	0.256271	no	up	3.205	6.2425
gene-BANF1	BANF1	BAF nuclear assembly factor 1, transcript variant X1	0.850345	-0.23388	0.286864	0.71479	no	down	378.13	326
gene-BANF2	BANF2	BANF family member 2	1	0	1	1	no_test	no_test	0	0
gene-BANK1	BANK1	B cell scaffold protein with ankyrin repeats 1, transcript variant X1	1.47433	0.560061	0.0791721	0.421224	no	up	7.67	11.1525
gene-BAP1	BAP1	BRCA1 associated protein 1, transcript variant X2	0.812805	-0.299018	0.125137	0.519279	no	down	26.8275	20.9225
gene-BARD1	BARD1	BRCA1 associated RING domain 1	1.25154	0.323708	0.0573409	0.359568	no	up	6.8475	8.4525
gene-BARHL2	BARHL2	BarH like homeobox 2	0.290765	-1.78207	0.613034	1	no	down	0.015	0
gene-BARX1	BARX1	BARX homeobox 1	0.424057	-1.23767	0.618266	1	no	down	0.0375	0.02
gene-BARX2	BARX2	BARX homeobox 2	0.218793	-2.19236	1.6288e-07	2.4964e-05	yes	down	2.6	0.55
gene-BASP1	BASP1	brain abundant membrane attached signal protein 1	1.11961	0.162997	0.647683	0.905765	no	up	45.24	48.685
gene-BATF	BATF	basic leucine zipper ATF-like transcription factor	1.34795	0.43077	0.283492	0.712195	no	up	4.355	5.525
gene-BATF2	BATF2	basic leucine zipper ATF-like transcription factor 2, transcript variant X2	0.649833	-0.621858	0.0273633	0.243712	no	down	17.1775	10.3675
gene-BATF3	BATF3	basic leucine zipper ATF-like transcription factor 3	1.28869	0.365902	0.436522	0.816444	no	up	2.96	3.4075
gene-BAX	BAX	BCL2 associated X, apoptosis regulator, transcript variant X1	0.731533	-0.451004	0.138662	0.543653	no	down	55.895	40.995
gene-BAZ1A	BAZ1A	bromodomain adjacent to zinc finger domain 1A, transcript variant X2	1.28391	0.360549	0.122392	0.513698	no	up	28.455	35.575
gene-BAZ1B	BAZ1B	bromodomain adjacent to zinc finger domain 1B	1.17418	0.231657	0.158218	0.573839	no	up	30.8175	36.085
gene-BAZ2A	BAZ2A	bromodomain adjacent to zinc finger domain 2A	0.758324	-0.399114	0.00538097	0.0926602	no	down	56.5025	42.5475
gene-BAZ2B	BAZ2B	bromodomain adjacent to zinc finger domain 2B	1.31024	0.389828	0.176895	0.601156	no	up	4.27	5.475
gene-BBC3	BBC3	BCL2 binding component 3	0.613748	-0.704282	0.310644	0.736907	no	down	1.125	0.53
gene-BBIP1	BBIP1	BBSome interacting protein 1, transcript variant X7	1.11902	0.16224	0.638269	0.902881	no	up	6.4575	7.8325
gene-BBLN	BBLN	bublin coiled coil protein, transcript variant X1	0.857131	-0.222413	0.327009	0.751015	no	down	17.2175	11.4625
gene-BBOF1	BBOF1	basal body orientation factor 1, transcript variant X5	0.862677	-0.213108	0.562988	0.877795	no	down	0.7075	0.5775
gene-BBOX1	BBOX1	gamma-butyrobetaine hydroxylase 1, transcript variant X1	1.23824	0.308287	0.808434	1	no	up	0.035	0.045
gene-BBS1	BBS1	Bardet-Biedl syndrome 1, transcript variant X1	1.26945	0.344208	0.132784	0.532178	no	up	3.1675	4.0425
gene-BBS10	BBS10	Bardet-Biedl syndrome 10, transcript variant X1	1.52569	0.60946	0.0942144	0.458222	no	up	2.415	3.6725
gene-BBS12	BBS12	Bardet-Biedl syndrome 12, transcript variant X4	1.30936	0.388862	0.16692	0.587565	no	up	2.5475	3.185
gene-BBS2	BBS2	Bardet-Biedl syndrome 2	0.868847	-0.202825	0.443824	0.819848	no	down	5.0875	4.5125
gene-BBS5	BBS5	Bardet-Biedl syndrome 5, transcript variant X1	1.10323	0.141738	0.744044	0.933865	no	up	1.4825	1.75
gene-BBS7	BBS7	Bardet-Biedl syndrome 7, transcript variant X1	1.09585	0.132054	0.561566	0.877245	no	up	3.695	3.8125
gene-BBS9	BBS9	Bardet-Biedl syndrome 9, transcript variant X1	1.05073	0.0713887	0.736844	0.931963	no	up	3.28	3.4425
gene-BBX	BBX	BBX high mobility group box domain containing, transcript variant X4	1.28127	0.357575	0.0192355	0.199762	no	up	11.855	15.16
gene-BCAM	BCAM	basal cell adhesion molecule (Lutheran blood group), transcript variant X2	0.802827	-0.316839	0.535594	0.86704	no	down	13.535	9.365
gene-BCAN	BCAN	brevican, transcript variant X1	0.803906	-0.314901	0.719631	1	no	down	0.115	0.0775
gene-BCAP29	BCAP29	B cell receptor associated protein 29, transcript variant X2	1.44467	0.530742	0.0450459	0.320121	no	up	15.7675	23.365
gene-BCAP31	BCAP31	B cell receptor associated protein 31, transcript variant X3	0.898801	-0.153926	0.417745	0.806707	no	down	88.1675	79.67
gene-BCAR1	BCAR1	BCAR1 scaffold protein, Cas family member, transcript variant X1	0.488738	-1.03287	0.00068894	0.0209784	yes	down	51.6575	24.1925
gene-BCAR3	BCAR3	BCAR3 adaptor protein, NSP family member, transcript variant X2	0.626378	-0.674894	6.01095e-05	0.00332992	no	down	21.785	13.3425
gene-BCAS1	BCAS1	brain enriched myelin associated protein 1, transcript variant X1	0.721522	-0.470885	0.285343	0.713531	no	down	15.365	12.0825
gene-BCAS2	BCAS2	BCAS2 pre-mRNA processing factor	1.14371	0.193723	0.274104	0.704698	no	up	15.3025	17.2175
gene-BCAS3	BCAS3	BCAS3 microtubule associated cell migration factor, transcript variant X1	0.995766	-0.00612193	0.969644	0.991807	no	down	10.68	10.535
gene-BCAS4	BCAS4	breast carcinoma amplified sequence 4	0.723403	-0.467129	0.506168	0.852714	no	down	2.895	1.7075
gene-BCAT1	BCAT1	branched chain amino acid transaminase 1, transcript variant X1	1.61227	0.689097	0.140223	0.545785	no	up	2.06	2.9475
gene-BCAT2	BCAT2	branched chain amino acid transaminase 2, transcript variant X1	0.929724	-0.105125	0.654063	0.907535	no	down	14.1075	12.8075
gene-BCDIN3D	BCDIN3D	BCDIN3 domain containing RNA methyltransferase	1.11267	0.154025	0.36844	0.77764	no	up	9.345	10.27
gene-BCHE	BCHE	butyrylcholinesterase, transcript variant X2	0.917557	-0.124131	0.748938	0.935789	no	down	34.025	29.19
gene-BCKDHA	BCKDHA	branched chain keto acid dehydrogenase E1 subunit alpha, transcript variant X1	1.01672	0.0239154	0.908838	0.976292	no	up	13.84	14.37
gene-BCKDHB	BCKDHB	branched chain keto acid dehydrogenase E1 subunit beta, transcript variant X1	0.819067	-0.287947	0.17616	0.6004	no	down	14.8925	12.135
gene-BCKDK	BCKDK	branched chain keto acid dehydrogenase kinase, transcript variant X2	0.825783	-0.276166	0.156434	0.570522	no	down	40.06	33.5925
gene-BCL10	BCL10	BCL10 immune signaling adaptor	1.05135	0.0722383	0.78417	0.945886	no	up	20.265	21.2875
gene-BCL11A	BCL11A	BAF chromatin remodeling complex subunit BCL11A, transcript variant X1	0.968956	-0.0454974	0.878732	0.969737	no	down	13.1875	11.645
gene-BCL11B	BCL11B	BAF chromatin remodeling complex subunit BCL11B	0.950387	-0.0734132	0.81003	0.952957	no	down	8.72	7.5475
gene-BCL2	BCL2	BCL2 apoptosis regulator	0.936555	-0.0945647	0.65713	0.908506	no	down	9.41	8.8825
gene-BCL2A1	BCL2A1	BCL2 related protein A1	1.7071	0.771544	0.0617194	0.373034	no	up	3.25	5.49
gene-BCL2L1	BCL2L1	BCL2 like 1, transcript variant X2	0.713969	-0.486066	0.00664138	0.105119	no	down	44.3325	30.9825
gene-BCL2L11	BCL2L11	BCL2 like 11, transcript variant X2	1.29531	0.373296	0.254258	0.690401	no	up	5.4075	6.5125
gene-BCL2L12	BCL2L12	BCL2 like 12, transcript variant X1	0.893607	-0.162288	0.678845	0.915345	no	down	8.3025	6.46
gene-BCL2L13	BCL2L13	BCL2 like 13	0.697059	-0.520648	0.0699402	0.398484	no	down	34.095	24.385
gene-BCL2L14	BCL2L14	BCL2 like 14, transcript variant X1	0.714315	-0.485368	0.161298	0.57921	no	down	21.3125	15.7425
gene-BCL3	BCL3	BCL3 transcription coactivator	0.674041	-0.569092	0.0951287	0.460666	no	down	30	18.365
gene-BCL6	BCL6	BCL6 transcription repressor, transcript variant X2	1.05048	0.0710501	0.86249	0.965519	no	up	25.3375	24.6525
gene-BCL6B	BCL6B	BCL6B transcription repressor, transcript variant X1	0.935452	-0.0962641	0.743178	0.933659	no	down	7.8	6.8675
gene-BCL7A	BCL7A	BAF chromatin remodeling complex subunit BCL7A, transcript variant X1	1.04238	0.0598829	0.877424	0.969285	no	up	4.33	4.1475
gene-BCL7B	BCL7B	BAF chromatin remodeling complex subunit BCL7B, transcript variant X1	0.896814	-0.157119	0.520141	0.858	no	down	29.0125	24.615
gene-BCL7C	BCL7C	BAF chromatin remodeling complex subunit BCL7C, transcript variant X1	1.10605	0.145422	0.370795	0.779359	no	up	30.145	30.47
gene-BCL9	BCL9	BCL9 transcription coactivator, transcript variant X2	0.906975	-0.140866	0.491175	0.846182	no	down	12.55	11.4975
gene-BCL9L	BCL9L	BCL9 like	0.693831	-0.527345	0.0300111	0.256271	no	down	29.2175	19.825
gene-BCLAF1	BCLAF1	BCL2 associated transcription factor 1, transcript variant X2	1.21659	0.282839	0.202477	0.631608	no	up	52.0375	58.3825
gene-BCLAF3	BCLAF3	BCLAF1 and THRAP3 family member 3	1.47633	0.562015	0.032755	0.269423	no	up	2.385	3.5425
gene-BCO1	BCO1	beta-carotene oxygenase 1, transcript variant X1	1.17621	0.234143	0.445324	0.820683	no	up	3.145	3.9275
gene-BCO2	BCO2	beta-carotene oxygenase 2, transcript variant X1	1.61376	0.690422	0.216885	0.646925	no	up	1.71	2.5675
gene-BCOR	BCOR	BCL6 corepressor	0.846735	-0.240017	0.370251	0.779138	no	down	20.495	16.5375
gene-BCORL1	BCORL1	BCL6 corepressor like 1, transcript variant X1	0.818893	-0.288252	0.120377	0.510735	no	down	10.275	8.1725
gene-BCR	BCR	BCR activator of RhoGEF and GTPase, transcript variant X1	0.736312	-0.441611	0.0163289	0.182364	no	down	27.72	19.975
gene-BDH1	BDH1	3-hydroxybutyrate dehydrogenase 1	0.137385	-2.86371	2.48838e-10	8.17254e-08	yes	down	202.838	30.15
gene-BDH2	BDH2	3-hydroxybutyrate dehydrogenase 2	0.662412	-0.594198	0.09477	0.459533	no	down	28.935	18.085
gene-BDNF	BDNF	brain derived neurotrophic factor, transcript variant X1	0.786059	-0.347291	0.551098	0.873416	no	down	0.4425	0.345
gene-BDP1	BDP1	B double prime 1, subunit of RNA polymerase III transcription initiation factor IIIB	1.22314	0.290595	0.220451	0.650475	no	up	9.3375	11.295
gene-BEAN1	BEAN1	brain expressed associated with NEDD4 1, transcript variant X1	0.805267	-0.31246	0.413136	0.803722	no	down	1.215	0.8875
gene-BECN1	BECN1	beclin 1, transcript variant X3	1.00192	0.00276966	0.990631	0.996725	no	up	39.6775	40.5625
gene-BEGAIN	BEGAIN	brain enriched guanylate kinase associated	0.653347	-0.61408	0.518568	0.857073	no	down	0.0725	0.04
gene-BEND2	BEND2	BEN domain containing 2	1	0	1	1	no_test	no_test	0	0
gene-BEND3	BEND3	BEN domain containing 3, transcript variant X2	0.794574	-0.331747	0.100809	0.472428	no	down	7.1425	5.48
gene-BEND4	BEND4	BEN domain containing 4, transcript variant X1	0.879457	-0.185315	0.573798	0.880961	no	down	0.8575	0.6925
gene-BEND5	BEND5	BEN domain containing 5, transcript variant X1	1.02773	0.0394548	0.908375	0.976292	no	up	7.635	7.565
gene-BEND6	BEND6	BEN domain containing 6, transcript variant X2	1.25739	0.330429	0.480975	0.842325	no	up	1.1225	1.4725
gene-BEND7	BEND7	BEN domain containing 7, transcript variant X1	0.83545	-0.259374	0.260741	0.693597	no	down	7.5425	6.4925
gene-BEST1	BEST1	bestrophin 1, transcript variant X1	1.14811	0.199259	0.619276	0.896776	no	up	1.7325	1.9
gene-BEST2	BEST2	bestrophin 2	1.28323	0.359775	0.439002	0.817549	no	up	0.34	0.415
gene-BEST3	BEST3	bestrophin 3	0.605741	-0.723227	0.338806	0.758088	no	down	0.155	0.085
gene-BEST4	BEST4	bestrophin 4	1.10301	0.141452	0.727108	0.930371	no	up	2.3975	2.83
gene-BET1	BET1	Bet1 golgi vesicular membrane trafficking protein	0.978394	-0.0315119	0.86029	0.965014	no	down	16.6575	15.89
gene-BET1L	BET1L	Bet1 golgi vesicular membrane trafficking protein like, transcript variant X3	0.853475	-0.22858	0.226208	0.65783	no	down	18.4975	15.195
gene-BEX3	BEX3	brain expressed X-linked 3, transcript variant X4	1.3636	0.447425	0.0219036	0.214141	no	up	32.8625	44.18
gene-BEX4	BEX4	brain expressed X-linked 4	1.21299	0.278569	0.23253	0.664805	no	up	27.36	33.6275
gene-BEX5	BEX5	brain expressed X-linked 5, transcript variant X1	1	0	1	1	no_test	no_test	0	0
gene-BFAR	BFAR	bifunctional apoptosis regulator, transcript variant X3	0.908476	-0.13848	0.535516	0.86704	no	down	22.3875	21.2
gene-BFSP1	BFSP1	beaded filament structural protein 1	1.59523	0.673764	0.728231	1	no	up	0.015	0.03
gene-BFSP2	BFSP2	beaded filament structural protein 2, transcript variant X1	1.27575	0.351341	0.599035	0.891835	no	up	0.75	0.855
gene-BGN	BGN	biglycan	0.869765	-0.201303	0.464686	0.832181	no	down	28.86	24.7775
gene-BHLHA15	BHLHA15	basic helix-loop-helix family member a15	0.854523	-0.226809	0.573486	0.880945	no	down	13.575	10.04
gene-BHLHA9	BHLHA9	basic helix-loop-helix family member a9	1.38437	0.469229	0.894365	1	no	up	0	0.01
gene-BHLHB9	BHLHB9	basic helix-loop-helix family member b9	1.43133	0.517354	0.0812752	0.426228	no	up	0.425	0.6125
gene-BHLHE22	BHLHE22	basic helix-loop-helix family member e22	1.22928	0.297816	0.720813	1	no	up	0.1325	0.15
gene-BHLHE23	BHLHE23	basic helix-loop-helix family member e23	0.751657	-0.411854	0.419039	0.806758	no	down	0.7525	0.5425
gene-BHLHE40	BHLHE40	basic helix-loop-helix family member e40	1.20157	0.264926	0.406517	0.801176	no	up	27.4975	31.055
gene-BHLHE41	BHLHE41	basic helix-loop-helix family member e41	0.808064	-0.307459	0.183955	0.608506	no	down	9.7375	8.02
gene-BHMT	BHMT	betaine--homocysteine S-methyltransferase, transcript variant X1	1.0462	0.0651623	0.966299	1	no	up	0.065	0.0925
gene-BHMT2	BHMT2	betaine--homocysteine S-methyltransferase 2	2.07547	1.05344	0.1112	0.495682	no	up	1.165	2.65
gene-BICC1	BICC1	BicC family RNA binding protein 1, transcript variant X1	1.27642	0.352098	0.0818467	0.427529	no	up	7.5575	9.1475
gene-BICD1	BICD1	BICD cargo adaptor 1, transcript variant X5	1.85489	0.891336	0.01714	0.186428	no	up	3.22	5.9875
gene-BICD2	BICD2	BICD cargo adaptor 2, transcript variant X1	1.1083	0.148347	0.417868	0.806707	no	up	14.325	15.4075
gene-BICDL1	BICDL1	BICD family like cargo adaptor 1, transcript variant X3	0.948647	-0.0760573	0.847558	0.96058	no	down	1.705	1.425
gene-BICDL2	BICDL2	BICD family like cargo adaptor 2, transcript variant X1	0.721508	-0.470912	0.173163	0.596879	no	down	5.24	3.5475
gene-BICRA	BICRA	BRD4 interacting chromatin remodeling complex associated protein	0.65343	-0.613896	0.156726	0.570847	no	down	5.275	3.0175
gene-BICRAL	BICRAL	BICRA like chromatin remodeling complex associated protein, transcript variant X2	1.0515	0.0724478	0.661741	0.910141	no	up	13.4725	13.9725
gene-BID	BID	BH3 interacting domain death agonist, transcript variant X2	0.92966	-0.105225	0.613062	0.894873	no	down	34.4725	29.735
gene-BIK	BIK	BCL2 interacting killer	0.809674	-0.304588	0.555068	0.874717	no	down	1.62	1.13
gene-BIN1	BIN1	bridging integrator 1, transcript variant X1	0.980273	-0.0287446	0.879597	0.969846	no	down	28.5675	27.9975
gene-BIN2	BIN2	bridging integrator 2, transcript variant X3	1.15599	0.209126	0.430295	0.813001	no	up	46.4425	51.51
gene-BIN3	BIN3	bridging integrator 3, transcript variant X1	0.953355	-0.0689146	0.732349	0.931033	no	down	13.965	13.1525
gene-BIRC2	BIRC2	baculoviral IAP repeat containing 2	1.33458	0.416381	0.106486	0.483943	no	up	12.27	16.4925
gene-BIRC3	BIRC3	baculoviral IAP repeat containing 3, transcript variant X1	1.41773	0.503579	0.109447	0.490844	no	up	21.7275	29.365
gene-BIRC5	BIRC5	baculoviral IAP repeat containing 5	1.26525	0.339417	0.200377	0.629472	no	up	12.45	14.995
gene-BIRC6	BIRC6	baculoviral IAP repeat containing 6, transcript variant X1	0.995483	-0.00653096	0.968684	0.991451	no	down	35.105	34.9625
gene-BIRC7	BIRC7	baculoviral IAP repeat containing 7, transcript variant X1	1	0	1	1	no_test	no_test	0	0
gene-BLID	BLID	BH3-like motif containing, cell death inducer	1.57658	0.656798	0.574091	1	no	up	0.12	0.1775
gene-BLK	BLK	BLK proto-oncogene, Src family tyrosine kinase, transcript variant X4	0.998626	-0.00198357	0.996974	0.999248	no	down	10.8325	9.54
gene-BLM	BLM	BLM RecQ like helicase	1.15792	0.211534	0.259984	0.692989	no	up	5.5425	6.33
gene-BLMH	BLMH	bleomycin hydrolase, transcript variant X1	0.956999	-0.0634102	0.75525	0.938015	no	down	40	38.7525
gene-BLNK	BLNK	B cell linker, transcript variant X1	0.803553	-0.315534	0.184649	0.609507	no	down	36.9475	28.88
gene-BLOC1S1	BLOC1S1	biogenesis of lysosomal organelles complex 1 subunit 1	0.897613	-0.155835	0.46171	0.829767	no	down	58.1525	53.4825
gene-BLOC1S2	BLOC1S2	biogenesis of lysosomal organelles complex 1 subunit 2, transcript variant X1	1.16479	0.22007	0.527117	0.863136	no	up	10.3525	12.405
gene-BLOC1S3	BLOC1S3	biogenesis of lysosomal organelles complex 1 subunit 3	0.714959	-0.484069	0.115637	0.502275	no	down	9.7825	6.5
gene-BLOC1S4	BLOC1S4	biogenesis of lysosomal organelles complex 1 subunit 4	0.92203	-0.117114	0.691009	0.921651	no	down	10.86	9.4275
gene-BLOC1S5	BLOC1S5	biogenesis of lysosomal organelles complex 1 subunit 5	1.46497	0.550871	0.0331747	0.271902	no	up	4.755	7.01
gene-BLOC1S6	BLOC1S6	biogenesis of lysosomal organelles complex 1 subunit 6, transcript variant X1	1.46033	0.546297	0.00382335	0.0724193	no	up	6.545	9.44
gene-BLVRA	BLVRA	biliverdin reductase A, transcript variant X1	1.04898	0.0689857	0.849489	0.96182	no	up	10.75	11.665
gene-BLVRB	BLVRB	biliverdin reductase B	0.922381	-0.116565	0.717645	0.929044	no	down	45.835	41.775
gene-BLZF1	BLZF1	basic leucine zipper nuclear factor 1, transcript variant X1	1.1236	0.168126	0.357966	0.769665	no	up	10.57	11.97
gene-BMERB1	BMERB1	bMERB domain containing 1	1.17548	0.233255	0.557668	0.87604	no	up	1.7025	2.17
gene-BMF	BMF	Bcl2 modifying factor	0.973738	-0.0383944	0.870581	0.966909	no	down	20.0475	19.01
gene-BMP1	BMP1	bone morphogenetic protein 1, transcript variant X1	1.04343	0.0613366	0.767194	0.942164	no	up	21.1725	22.11
gene-BMP10	BMP10	bone morphogenetic protein 10, transcript variant X1	0.436009	-1.19757	0.65264	1	no	down	0.0075	0.0025
gene-BMP15	BMP15	bone morphogenetic protein 15	9.38036	3.22964	0.274564	1	no	up	0	0.025
gene-BMP2	BMP2	bone morphogenetic protein 2	1.17175	0.228663	0.407686	0.801343	no	up	6.455	7.6975
gene-BMP2K	BMP2K	BMP2 inducible kinase, transcript variant X1	1.20542	0.269537	0.0808483	0.425298	no	up	17.21	20.3225
gene-BMP3	BMP3	bone morphogenetic protein 3	0.290191	-1.78492	2.0766e-05	0.00149776	yes	down	5.2725	1.5875
gene-BMP4	BMP4	bone morphogenetic protein 4, transcript variant X4	1.15983	0.213918	0.279832	0.709075	no	up	26.8175	31.005
gene-BMP5	BMP5	bone morphogenetic protein 5	1.74227	0.800969	0.0123459	0.155524	no	up	7.1225	13.1325
gene-BMP6	BMP6	bone morphogenetic protein 6	0.810057	-0.303905	0.223544	0.654414	no	down	7.6175	5.01
gene-BMP7	BMP7	bone morphogenetic protein 7	1.38884	0.473881	0.144305	0.554242	no	up	2.685	3.5
gene-BMP8A	BMP8A	bone morphogenetic protein 8a	0.959998	-0.0588959	0.915703	0.977969	no	down	1.37	1.395
gene-BMP8B	BMP8B	bone morphogenetic protein 8b, transcript variant X1	0.944108	-0.0829756	0.724269	0.930371	no	down	4.23	4.2075
gene-BMPER	BMPER	BMP binding endothelial regulator, transcript variant X1	1.13201	0.178893	0.750316	0.936533	no	up	0.705	0.73
gene-BMPR1A	BMPR1A	bone morphogenetic protein receptor type 1A, transcript variant X1	1.18563	0.245651	0.400581	0.798449	no	up	11.985	14.945
gene-BMPR1B	BMPR1B	bone morphogenetic protein receptor type 1B, transcript variant X2	0.674429	-0.568263	0.176368	0.600645	no	down	20.9025	12.885
gene-BMPR2	BMPR2	bone morphogenetic protein receptor type 2	1.12508	0.170034	0.500915	0.850944	no	up	17.3925	20.225
gene-BMS1	BMS1	BMS1 ribosome biogenesis factor, transcript variant X1	1.20847	0.273179	0.135328	0.53653	no	up	15.45	18.905
gene-BMT2	BMT2	base methyltransferase of 25S rRNA 2 homolog	1.77419	0.827159	0.000338997	0.0124584	no	up	2.805	4.995
gene-BMX	BMX	BMX non-receptor tyrosine kinase, transcript variant X1	1.01879	0.0268606	0.939221	0.983386	no	up	1.0225	1.075
gene-BNC1	BNC1	basonuclin 1	0.211148	-2.24367	0.519947	1	no	down	0.005	0
gene-BNC2	BNC2	basonuclin 2, transcript variant X1	1.25065	0.322677	0.419967	0.807141	no	up	42.78	51.3275
gene-BNIP1	BNIP1	BCL2 interacting protein 1	0.975504	-0.0357807	0.853081	0.963155	no	down	8.9375	8.6425
gene-BNIP2	BNIP2	BCL2 interacting protein 2, transcript variant X1	1.39025	0.475342	0.033705	0.273403	no	up	19.0825	27.045
gene-BNIP3	BNIP3	BCL2 interacting protein 3	1.42843	0.514427	0.0346325	0.277785	no	up	15.6575	23.1625
gene-BNIP3L	BNIP3L	BCL2 interacting protein 3 like	1.23975	0.310045	0.0525534	0.34619	no	up	23.65	29.3175
gene-BNIP5	BNIP5	BCL2 interacting protein 5, transcript variant X1	0.586464	-0.769885	0.00853817	0.123552	no	down	5.565	3.2425
gene-BNIPL	BNIPL	BCL2 interacting protein like, transcript variant X1	0.990782	-0.0133598	0.954356	0.988092	no	down	2.9275	2.8775
gene-BOC	BOC	BOC cell adhesion associated, oncogene regulated, transcript variant X3	1.01888	0.0269793	0.94313	0.985019	no	up	10.29	10.1075
gene-BOD1	BOD1	biorientation of chromosomes in cell division 1, transcript variant X2	1.08278	0.11474	0.598317	0.891385	no	up	9.2025	10.105
gene-BOD1L1	BOD1L1	biorientation of chromosomes in cell division 1 like 1	1.32454	0.405491	0.0953906	0.461079	no	up	11.96	16.01
gene-BOK	BOK	BCL2 family apoptosis regulator BOK, transcript variant X1	0.637935	-0.648518	0.110424	0.492861	no	down	15.7225	8.9675
gene-BOLA1	BOLA1	bolA family member 1, transcript variant X2	0.835739	-0.258876	0.39083	0.791876	no	down	11.0425	8.52
gene-BOLA2B	BOLA2B	bolA family member 2B, transcript variant X1	0.786467	-0.346543	0.0844569	0.434741	no	down	92.9025	67.62
gene-BOLA3	BOLA3	bolA family member 3, transcript variant X1	0.778373	-0.361466	0.026275	0.238407	no	down	37.6925	29.7125
gene-BOLL	BOLL	boule homolog, RNA binding protein, transcript variant X1	2.11493	1.08061	0.713503	1	no	up	0.0075	0.02
gene-BOP1	BOP1	BOP1 ribosomal biogenesis factor, transcript variant X1	0.888133	-0.171153	0.59792	0.891235	no	down	20.2525	16.51
gene-BORA	BORA	BORA aurora kinase A activator, transcript variant X1	1.31102	0.390687	0.0631433	0.377178	no	up	5.745	7.4725
gene-BORCS5	BORCS5	BLOC-1 related complex subunit 5, transcript variant X1	0.934103	-0.098347	0.699634	0.923773	no	down	9.8075	9.3275
gene-BORCS6	BORCS6	BLOC-1 related complex subunit 6	1.02391	0.0340921	0.931983	0.982126	no	up	2.615	2.4075
gene-BORCS7	BORCS7	BLOC-1 related complex subunit 7, transcript variant X1	1.37298	0.457306	0.0169684	0.185432	no	up	4.695	6.41
gene-BORCS8	BORCS8	BLOC-1 related complex subunit 8, transcript variant X5	0.839217	-0.252884	0.377558	0.783781	no	down	23.8325	17.8925
gene-BPGM	BPGM	bisphosphoglycerate mutase, transcript variant X4	0.723243	-0.467447	0.161291	0.57921	no	down	10.9275	8.255
gene-BPHL	BPHL	biphenyl hydrolase like	0.756506	-0.402577	0.101079	0.472559	no	down	30.38	23.595
gene-BPI	BPI	bactericidal permeability increasing protein, transcript variant X1	0.882678	-0.18004	0.600742	0.89192	no	down	6.0925	4.9925
gene-BPIFA2	BPIFA2	BPI fold containing family A member 2, transcript variant X1	1	0	1	1	no_test	no_test	0	0
gene-BPIFB1	BPIFB1	BPI fold containing family B member 1	1	0	1	1	no_test	no_test	0	0
gene-BPIFB2	BPIFB2	BPI fold containing family B member 2, transcript variant X2	1	0	1	1	no_test	no_test	0	0
gene-BPIFB3	BPIFB3	BPI fold containing family B member 3	2.84171	1.50676	0.654845	1	no	up	0.005	0.02
gene-BPIFB4	BPIFB4	BPI fold containing family B member 4	1	0	1	1	no_test	no_test	0	0
gene-BPIFB6	BPIFB6	BPI fold containing family B member 6	0.509289	-0.973444	0.782959	1	no	down	0.005	0
gene-BPIFC	BPIFC	BPI fold containing family C	1.52018	0.604245	0.540007	1	no	up	0.0925	0.1225
gene-BPNT1	BPNT1	3'(2'), 5'-bisphosphate nucleotidase 1, transcript variant X1	0.556628	-0.845215	0.0287826	0.250968	no	down	73.3975	42.7425
gene-BPNT2	BPNT2	3'(2'), 5'-bisphosphate nucleotidase 2	0.987131	-0.0186859	0.950078	0.986929	no	down	33.3275	34.235
gene-BPTF	BPTF	bromodomain PHD finger transcription factor	1.24251	0.313262	0.106711	0.484449	no	up	20.795	25.545
gene-BRAF	BRAF	B-Raf proto-oncogene, serine/threonine kinase, transcript variant X8	1.13446	0.182	0.339567	0.758663	no	up	14.565	14.42
gene-BRAT1	BRAT1	BRCA1 associated ATM activator 1, transcript variant X5	0.894119	-0.161462	0.716573	0.929044	no	down	4.24	3.2875
gene-BRCA1	BRCA1	BRCA1 DNA repair associated, transcript variant X1	1.15775	0.211319	0.338116	0.757621	no	up	4.9425	5.085
gene-BRCA2	BRCA2	BRCA2 DNA repair associated, transcript variant X3	1.34868	0.431547	0.0560203	0.356514	no	up	2.355	3.395
gene-BRCC3	BRCC3	BRCA1/BRCA2-containing complex subunit 3, transcript variant X1	0.977403	-0.0329739	0.914895	0.977896	no	down	13.3375	13.51
gene-BRD1	BRD1	bromodomain containing 1, transcript variant X1	0.892293	-0.16441	0.37095	0.779359	no	down	25.575	22.1775
gene-BRD2	BRD2	bromodomain containing 2, transcript variant X3	0.920933	-0.118832	0.481762	0.842743	no	down	116.127	108.89
gene-BRD3	BRD3	bromodomain containing 3, transcript variant X2	0.886359	-0.174036	0.489569	0.84593	no	down	13.19	11.0325
gene-BRD3OS	BRD3OS	BRD3 opposite strand, transcript variant X2	1.0055	0.00790738	0.981662	0.994258	no	up	2.96	2.8775
gene-BRD4	BRD4	bromodomain containing 4	0.86224	-0.213839	0.196839	0.623859	no	down	49.8875	41.64
gene-BRD7	BRD7	bromodomain containing 7, transcript variant X1	0.871004	-0.199249	0.203808	0.632905	no	down	30.655	26.45
gene-BRD8	BRD8	bromodomain containing 8, transcript variant X4	1.03603	0.0510663	0.752769	0.937685	no	up	20.365	20.915
gene-BRD9	BRD9	bromodomain containing 9, transcript variant X1	0.88209	-0.181003	0.327106	0.751015	no	down	26.5025	22.8325
gene-BRDT	BRDT	bromodomain testis associated, transcript variant X11	1.58533	0.664784	0.405943	0.801176	no	up	0.43	0.765
gene-BRF1	BRF1	BRF1 RNA polymerase III transcription initiation factor subunit, transcript variant X1	0.986461	-0.0196657	0.944057	0.985269	no	down	8.555	7.85
gene-BRF2	BRF2	BRF2 RNA polymerase III transcription initiation factor subunit, transcript variant X1	0.891841	-0.165142	0.531542	0.865939	no	down	2.16	1.83
gene-BRI3	BRI3	brain protein I3, transcript variant X1	1.08435	0.116825	0.63625	0.902477	no	up	31.3775	34.5925
gene-BRICD5	BRICD5	BRICHOS domain containing 5, transcript variant X1	0.837015	-0.256675	0.523044	0.85922	no	down	0.61	0.5525
gene-BRINP1	BRINP1	BMP/retinoic acid inducible neural specific 1	1.1111	0.151987	0.759066	0.939217	no	up	1.68	1.785
gene-BRINP2	BRINP2	BMP/retinoic acid inducible neural specific 2, transcript variant X2	0.364833	-1.45469	0.0639178	0.379708	no	down	0.2725	0.0875
gene-BRINP3	BRINP3	BMP/retinoic acid inducible neural specific 3	1.78471	0.83569	0.0768364	0.41536	no	up	0.1875	0.3475
gene-BRIP1	BRIP1	BRCA1 interacting helicase 1, transcript variant X1	1.35743	0.440879	0.00645753	0.103455	no	up	2.1375	2.9025
gene-BRIX1	BRIX1	biogenesis of ribosomes BRX1	1.67557	0.744654	0.0012247	0.0319498	no	up	9.66	16.075
gene-BRK1	BRK1	BRICK1 subunit of SCAR/WAVE actin nucleating complex	1.02906	0.041323	0.829025	0.955778	no	up	77.19	79.1775
gene-BRME1	BRME1	break repair meiotic recombinase recruitment factor 1, transcript variant X11	0.720174	-0.473582	0.133813	0.534672	no	down	1.8875	1.3875
gene-BRMS1	BRMS1	BRMS1 transcriptional repressor and anoikis regulator, transcript variant X2	0.834117	-0.261678	0.20935	0.638412	no	down	30.325	24.9225
gene-BRMS1L	BRMS1L	BRMS1 like transcriptional repressor, transcript variant X1	1.34541	0.428041	0.138747	0.543787	no	up	3.185	4.4725
gene-BROX	BROX	BRO1 domain and CAAX motif containing, transcript variant X3	0.880225	-0.184056	0.484091	0.843195	no	down	17.665	16.1125
gene-BRPF1	BRPF1	bromodomain and PHD finger containing 1, transcript variant X1	0.862046	-0.214163	0.331281	0.753223	no	down	16.175	13.2575
gene-BRPF3	BRPF3	bromodomain and PHD finger containing 3, transcript variant X3	0.962142	-0.0556776	0.723426	0.930371	no	down	12.7025	11.9725
gene-BRSK1	BRSK1	BR serine/threonine kinase 1	0.83137	-0.266437	0.507563	0.853143	no	down	1.7175	1.36
gene-BRSK2	BRSK2	BR serine/threonine kinase 2, transcript variant X9	0.514545	-0.958631	0.0631897	0.377333	no	down	0.2325	0.1175
gene-BRWD1	BRWD1	bromodomain and WD repeat domain containing 1, transcript variant X3	0.882372	-0.180541	0.532263	0.866196	no	down	23.15	19.525
gene-BRWD3	BRWD3	bromodomain and WD repeat domain containing 3, transcript variant X1	0.958245	-0.0615338	0.804016	0.950571	no	down	7.865	7.71
gene-BSCL2	BSCL2	BSCL2 lipid droplet biogenesis associated, seipin, transcript variant X5	0.846165	-0.240989	0.189752	0.61571	no	down	34.16	28.115
gene-BSDC1	BSDC1	BSD domain containing 1, transcript variant X1	0.743037	-0.428495	0.00615516	0.100135	no	down	49.4075	36.125
gene-BSG	BSG	basigin (Ok blood group)	0.379195	-1.39899	0.000190638	0.00807733	yes	down	543.383	207.252
gene-BSN	BSN	bassoon presynaptic cytomatrix protein, transcript variant X4	0.700821	-0.512882	0.200789	0.629869	no	down	0.305	0.21
gene-BSND	BSND	barttin CLCNK type accessory subunit beta, transcript variant X5	0.358809	-1.47871	7.16986e-05	0.00380023	yes	down	0.89	0.335
gene-BSPRY	BSPRY	B-box and SPRY domain containing	0.497124	-1.00832	0.000446084	0.0153241	yes	down	23.6825	11.08
gene-BST1	BST1	bone marrow stromal cell antigen 1	1.10535	0.144499	0.713082	0.928627	no	up	1.7	1.6925
gene-BST2	BST2	bone marrow stromal cell antigen 2, transcript variant X4	0.984101	-0.0231222	0.937288	0.982816	no	down	36.8025	33.645
gene-BTAF1	BTAF1	B-TFIID TATA-box binding protein associated factor 1, transcript variant X1	1.05802	0.0813668	0.655035	0.907535	no	up	18.5075	19.625
gene-BTBD1	BTBD1	BTB domain containing 1	1.11952	0.162882	0.397842	0.796984	no	up	19.4325	21.8225
gene-BTBD10	BTBD10	BTB domain containing 10, transcript variant X1	1.11322	0.154742	0.514813	0.856575	no	up	9.4725	10.8425
gene-BTBD11	BTBD11	BTB domain containing 11, transcript variant X1	0.849417	-0.235455	0.467084	0.833182	no	down	2.7075	2.0875
gene-BTBD16	BTBD16	BTB domain containing 16, transcript variant X2	2.76144	1.46542	0.268497	1	no	up	0.0225	0.065
gene-BTBD17	BTBD17	BTB domain containing 17	1.29254	0.370213	0.822613	1	no	up	0.0225	0.0325
gene-BTBD18	BTBD18	BTB domain containing 18	1	0	1	1	no_test	no_test	0	0
gene-BTBD19	BTBD19	BTB domain containing 19, transcript variant X1	0.798171	-0.32523	0.368224	0.77748	no	down	1.56	1.12
gene-BTBD2	BTBD2	BTB domain containing 2	0.860993	-0.215927	0.676749	0.914976	no	down	16.93	12.6325
gene-BTBD3	BTBD3	BTB domain containing 3, transcript variant X1	0.975545	-0.0357199	0.877341	0.969285	no	down	10.2625	10.465
gene-BTBD6	BTBD6	BTB domain containing 6	0.787626	-0.344418	0.0439562	0.316254	no	down	23.0925	17.87
gene-BTBD7	BTBD7	BTB domain containing 7, transcript variant X1	0.850998	-0.232772	0.222837	0.654176	no	down	15.99	13.63
gene-BTBD8	BTBD8	BTB domain containing 8	0.390967	-1.35488	2.7412e-05	0.00180838	yes	down	11.0225	4.37
gene-BTBD9	BTBD9	BTB domain containing 9, transcript variant X1	0.826123	-0.275572	0.109281	0.490336	no	down	14.88	12.6475
gene-BTC	BTC	betacellulin, transcript variant X2	1.1855	0.245491	0.511983	0.855436	no	up	4.485	5.6125
gene-BTD	BTD	biotinidase	0.787042	-0.345487	0.151284	0.563295	no	down	22.0775	17.4725
gene-BTF3	BTF3	basic transcription factor 3, transcript variant X1	1.01515	0.0216861	0.930062	0.982038	no	up	370.452	384.24
gene-BTF3L4	BTF3L4	basic transcription factor 3 like 4, transcript variant X1	1.20259	0.26614	0.257999	0.691966	no	up	25.575	31.2475
gene-BTG1	BTG1	BTG anti-proliferation factor 1	1.16336	0.218297	0.352398	0.767257	no	up	140.17	158.09
gene-BTG2	BTG2	BTG anti-proliferation factor 2	1.02464	0.035119	0.908796	0.976292	no	up	25.2225	25.16
gene-BTG3	BTG3	BTG anti-proliferation factor 3, transcript variant X2	1.44802	0.534085	0.0105251	0.140477	no	up	12.9	18.4875
gene-BTG4	BTG4	BTG anti-proliferation factor 4, transcript variant X2	2.25698	1.1744	0.739495	1	no	up	0	0.015
gene-BTK	BTK	Bruton tyrosine kinase, transcript variant X1	1.25853	0.33174	0.335395	0.756314	no	up	17.46	21.055
gene-BTLA	BTLA	B and T lymphocyte associated	1.4646	0.550508	0.102116	0.47511	no	up	3.8	5.1325
gene-BTN1A1	BTN1A1	butyrophilin subfamily 1 member A1	0.526164	-0.926415	0.581929	1	no	down	0.035	0.02
gene-BTNL2	BTNL2	butyrophilin like 2	0.621312	-0.686611	0.101406	0.473601	no	down	0.405	0.21
gene-BTNL3	BTNL3	butyrophilin like 3	1	0	1	1	no_test	no_test	0	0
gene-BTNL9	BTNL9	butyrophilin like 9, transcript variant X1	0.949527	-0.0747186	0.79368	0.947823	no	down	1.7425	1.63
gene-BTRC	BTRC	beta-transducin repeat containing E3 ubiquitin protein ligase, transcript variant X1	0.983065	-0.0246411	0.917781	0.978332	no	down	6.09	6.09
gene-BUB1	BUB1	BUB1 mitotic checkpoint serine/threonine kinase	1.25634	0.329222	0.172321	0.595535	no	up	12.1725	15.3675
gene-BUB1B	BUB1B	BUB1 mitotic checkpoint serine/threonine kinase B	1.28002	0.356171	0.121869	0.513003	no	up	14.4325	18.5675
gene-BUB3	BUB3	BUB3 mitotic checkpoint protein, transcript variant X1	1.17341	0.230708	0.147241	0.558568	no	up	37.315	43.12
gene-BUD13	BUD13	BUD13 homolog, transcript variant X1	1.00033	0.000481225	0.997849	0.999541	no	up	11.53	11.525
gene-BUD23	BUD23	BUD23 rRNA methyltransferase and ribosome maturation factor, transcript variant X1	1.13284	0.179948	0.37738	0.783781	no	up	59.5475	67.6875
gene-BUD31	BUD31	BUD31 homolog, transcript variant X1	0.842037	-0.248045	0.342514	0.761057	no	down	57.6325	49.0725
gene-BVES	BVES	blood vessel epicardial substance, transcript variant X1	3.1857	1.67161	0.0477161	0.327827	yes	up	2.8325	10.1975
gene-BYSL	BYSL	bystin like	0.833225	-0.263222	0.390446	0.791653	no	down	10.26	9.89
gene-BZW1	BZW1	basic leucine zipper and W2 domains 1, transcript variant X1	1.0586	0.0821523	0.765877	0.941326	no	up	91.71	99.795
gene-BZW2	BZW2	basic leucine zipper and W2 domains 2, transcript variant X3	1.21779	0.284268	0.28494	0.713107	no	up	33.03	41.8825
gene-C10H5orf22	C10H5orf22	chromosome 10 C5orf22 homolog, transcript variant X1	1.21308	0.27868	0.156237	0.57038	no	up	4.6525	5.665
gene-C10H5orf34	C10H5orf34	chromosome 10 C5orf34 homolog, transcript variant X2	1.24846	0.320153	0.3378	0.757569	no	up	1.0725	1.305
gene-C10H5orf49	C10H5orf49	chromosome 10 C5orf49 homolog	1.9174	0.93915	0.226934	0.658844	no	up	0.45	0.915
gene-C10H7orf57	C10H7orf57	chromosome 10 C7orf57 homolog, transcript variant X1	1.29451	0.37241	0.649582	0.906183	no	up	0.475	0.69
gene-C10H9orf116	C10H9orf116	chromosome 10 C9orf116 homolog	1.16855	0.224722	0.522	0.85876	no	up	5.0275	5.435
gene-C10H9orf131	C10H9orf131	chromosome 10 C9orf131 homolog	1.16136	0.215813	0.8623	1	no	up	0.025	0.0275
gene-C10H9orf152	C10H9orf152	chromosome 10 C9orf152 homolog, transcript variant X1	2.73801	1.45313	0.00276663	0.0576262	yes	up	0.5375	1.3625
gene-C10H9orf43	C10H9orf43	chromosome 10 C9orf43 homolog, transcript variant X1	1.18527	0.245214	0.407537	0.801176	no	up	0.57	0.65
gene-C10H9orf50	C10H9orf50	chromosome 10 C9orf50 homolog, transcript variant X1	2.07062	1.05006	0.2414	1	no	up	0.08	0.1775
gene-C10H9orf78	C10H9orf78	chromosome 10 C9orf78 homolog	0.938833	-0.0910589	0.733531	0.931246	no	down	26.9775	25.9325
gene-C11H13orf46	C11H13orf46	chromosome 11 C13orf46 homolog, transcript variant X1	1.27787	0.35374	0.753418	1	no	up	0.145	0.1725
gene-C12H5orf15	C12H5orf15	chromosome 12 C5orf15 homolog	0.914904	-0.128307	0.586748	0.88493	no	down	24.425	22.625
gene-C12H5orf24	C12H5orf24	chromosome 12 C5orf24 homolog, transcript variant X6	1.28437	0.361058	0.0159295	0.179706	no	up	8.7975	11.5025
gene-C12H5orf46	C12H5orf46	chromosome 12 C5orf46 homolog	0.428708	-1.22193	0.426677	1	no	down	0.38	0.13
gene-C12H5orf63	C12H5orf63	chromosome 12 C5orf63 homolog, transcript variant X6	1.02763	0.0393141	0.88759	0.97204	no	up	3	2.9825
gene-C12H8orf33	C12H8orf33	chromosome 12 C8orf33 homolog	1.09106	0.12573	0.653813	0.907535	no	up	6.0125	6.0625
gene-C12H8orf34	C12H8orf34	chromosome 12 C8orf34 homolog, transcript variant X1	3.26508	1.70712	0.0180107	1	yes	up	0.065	0.27
gene-C12H8orf76	C12H8orf76	chromosome 12 C8orf76 homolog	1.44542	0.531487	0.0861258	0.437455	no	up	1.6025	2.2325
gene-C12H8orf82	C12H8orf82	chromosome 12 C8orf82 homolog	0.698383	-0.51791	0.14615	0.556759	no	down	6.77	4.35
gene-C12H8orf88	C12H8orf88	chromosome 12 C8orf88 homolog, transcript variant X1	1.73106	0.791657	0.272852	0.703569	no	up	0.65	1.2775
gene-C13H17orf100	C13H17orf100	chromosome 13 C17orf100 homolog	0.519774	-0.944042	0.789246	1	no	down	0.08	0.0325
gene-C13H17orf107	C13H17orf107	chromosome 13 C17orf107 homolog	1.2552	0.327918	0.559541	0.876586	no	up	0.985	1.0925
gene-C13H17orf49	C13H17orf49	chromosome 13 C17orf49 homolog, transcript variant X1	0.914068	-0.129626	0.533181	0.866246	no	down	45.3225	39.9875
gene-C13H17orf50	C13H17orf50	chromosome 13 C17orf50 homolog, transcript variant X1	0.937862	-0.0925523	0.801898	0.949879	no	down	0.19	0.1775
gene-C13H17orf58	C13H17orf58	chromosome 13 C17orf58 homolog	1.18714	0.247486	0.396051	0.795132	no	up	2.03	2.3725
gene-C13H17orf64	C13H17orf64	chromosome 13 C17orf64 homolog	0.829397	-0.269865	0.729279	0.930371	no	down	0.3375	0.3175
gene-C13H17orf67	C13H17orf67	chromosome 13 C17orf67 homolog	3.44833	1.7859	0.608204	1	no	up	0	0.03
gene-C13H17orf75	C13H17orf75	chromosome 13 C17orf75 homolog, transcript variant X1	1.16681	0.222574	0.237062	0.67102	no	up	6.9425	8.1725
gene-C13H17orf80	C13H17orf80	chromosome 13 C17orf80 homolog, transcript variant X11	1.15834	0.212056	0.227882	0.660307	no	up	13.595	15.285
gene-C13H17orf97	C13H17orf97	chromosome 13 C17orf97 homolog, transcript variant X1	2.08366	1.05912	0.593344	1	no	up	0.0225	0.05
gene-C13H17orf98	C13H17orf98	chromosome 13 C17orf98 homolog	1	0	1	1	no_test	no_test	0	0
gene-C13H17orf99	C13H17orf99	chromosome 13 C17orf99 homolog	0.169664	-2.55924	1	1	no	down	0.55	0.075
gene-C14H16orf54	C14H16orf54	chromosome 14 C16orf54 homolog, transcript variant X1	0.879769	-0.184803	0.514359	0.856575	no	down	28.3425	23.2
gene-C14H16orf72	C14H16orf72	chromosome 14 C16orf72 homolog, transcript variant X1	1.00343	0.00493966	0.977612	0.993384	no	up	41.1375	41.465
gene-C14H16orf89	C14H16orf89	chromosome 14 C16orf89 homolog, transcript variant X1	2.11129	1.07813	0.180585	1	no	up	0.1175	0.3025
gene-C14H16orf90	C14H16orf90	chromosome 14 C16orf90 homolog, transcript variant X1	1	0	1	1	no_test	no_test	0	0
gene-C14H16orf91	C14H16orf91	chromosome 14 C16orf91 homolog	0.853186	-0.229067	0.587547	0.885319	no	down	5.8575	4.4125
gene-C14H16orf92	C14H16orf92	chromosome 14 C16orf92 homolog, transcript variant X1	0.170927	-2.54855	0.15871	1	no	down	0.89	0.1275
gene-C14H16orf96	C14H16orf96	chromosome 14 C16orf96 homolog, transcript variant X1	1.14659	0.197348	0.633378	0.901702	no	up	0.065	0.0675
gene-C14H7orf26	C14H7orf26	chromosome 14 C7orf26 homolog	0.782926	-0.353052	0.0985148	0.468205	no	down	31.425	23.415
gene-C14H7orf50	C14H7orf50	chromosome 14 C7orf50 homolog, transcript variant X1	1.02656	0.037816	0.899783	0.974681	no	up	7.1775	7.24
gene-C15H20orf141	C15H20orf141	chromosome 15 C20orf141 homolog	2.25698	1.1744	0.739495	1	no	up	0	0.015
gene-C15H20orf144	C15H20orf144	chromosome 15 C20orf144 homolog	1	0	1	1	no_test	no_test	0	0
gene-C15H20orf204	C15H20orf204	chromosome 15 C20orf204 homolog	0.884183	-0.177583	0.626253	0.898656	no	down	1.82	1.4675
gene-C15H20orf27	C15H20orf27	chromosome 15 C20orf27 homolog, transcript variant X1	0.771164	-0.374891	0.146878	0.557907	no	down	30.24	20.7375
gene-C15H20orf85	C15H20orf85	chromosome 15 C20orf85 homolog	0.83967	-0.252105	0.943127	1	no	down	0.01	0.01
gene-C15H20orf96	C15H20orf96	chromosome 15 C20orf96 homolog, transcript variant X1	1.16813	0.224197	0.401062	0.798449	no	up	2.325	2.665
gene-C16H1orf141	C16H1orf141	chromosome 16 C1orf141 homolog, transcript variant X4	2.38357	1.25313	0.0737403	0.406179	no	up	0.2175	0.61
gene-C16H1orf146	C16H1orf146	chromosome 16 C1orf146 homolog, transcript variant X1	0.350004	-1.51456	0.664095	1	no	down	0.0525	0.0125
gene-C16H1orf162	C16H1orf162	chromosome 16 C1orf162 homolog, transcript variant X1	1.973	0.980391	0.0627312	0.37567	no	up	1.59	3.3275
gene-C16H1orf52	C16H1orf52	chromosome 16 C1orf52 homolog, transcript variant X1	1.1133	0.154847	0.50583	0.852714	no	up	6.02	6.8125
gene-C16H1orf87	C16H1orf87	chromosome 16 C1orf87 homolog	1.94219	0.957686	0.459659	1	no	up	0.0325	0.0675
gene-C17H11orf49	C17H11orf49	chromosome 17 C11orf49 homolog, transcript variant X1	1.00668	0.00960082	0.973065	0.992671	no	up	3.6675	3.5225
gene-C17H11orf91	C17H11orf91	chromosome 17 C11orf91 homolog	1.36877	0.452879	0.703792	1	no	up	0.1175	0.1475
gene-C17H11orf94	C17H11orf94	chromosome 17 C11orf94 homolog	0.460923	-1.1174	0.045915	0.322644	yes	down	0.35	0.185
gene-C17H11orf96	C17H11orf96	chromosome 17 C11orf96 homolog	0.601132	-0.734246	0.259677	0.692924	no	down	9.7275	4.955
gene-C17H11orf98	C17H11orf98	chromosome 17 C11orf98 homolog, transcript variant X1	0.843114	-0.246201	0.183609	0.6078	no	down	42.095	35.6625
gene-C17H3orf38	C17H3orf38	chromosome 17 C3orf38 homolog, transcript variant X2	1.20152	0.264861	0.0675397	0.391982	no	up	4.8375	5.6575
gene-C18H21orf58	C18H21orf58	chromosome 18 C21orf58 homolog	1.38437	0.469229	0.894365	1	no	up	0	0.0125
gene-C18H21orf62	C18H21orf62	chromosome 18 C21orf62 homolog	0.912275	-0.13246	0.81823	0.954741	no	down	1.06	0.8875
gene-C18H21orf91	C18H21orf91	chromosome 18 C21orf91 homolog, transcript variant X1	1.4009	0.486353	0.0276251	0.245399	no	up	10.885	14.6625
gene-C19H2orf72	C19H2orf72	chromosome 19 C2orf72 homolog	0.587152	-0.768195	0.000251853	0.00996147	no	down	3.5075	2.055
gene-C1D	C1D	C1D nuclear receptor corepressor, transcript variant X1	1.3207	0.401306	0.0562658	0.356887	no	up	7.01	9.37
gene-C1GALT1	C1GALT1	core 1 synthase, glycoprotein-N-acetylgalactosamine 3-beta-galactosyltransferase 1, transcript variant X1	0.421565	-1.24617	0.000560463	0.0180843	yes	down	32.6375	14.7725
gene-C1GALT1C1	C1GALT1C1	C1GALT1 specific chaperone 1	0.797459	-0.326517	0.206908	0.636256	no	down	10.415	8.4325
gene-C1GALT1C1L	C1GALT1C1L	C1GALT1 specific chaperone 1 like	1.38437	0.469229	0.894365	1	no	up	0	0.01
gene-C1H19orf44	C1H19orf44	chromosome 1 C19orf44 homolog, transcript variant X1	0.881983	-0.181177	0.568336	0.879395	no	down	2.19	1.7275
gene-C1H7orf25	C1H7orf25	chromosome 1 C7orf25 homolog, transcript variant X1	1.17053	0.227158	0.336294	0.756322	no	up	7	8.625
gene-C1H7orf31	C1H7orf31	chromosome 1 C7orf31 homolog	0.0399423	-4.64594	4.30266e-12	2.19818e-09	yes	down	0.89	0.04
gene-C1QA	C1QA	complement C1q A chain, transcript variant X1	2.07205	1.05106	0.00434164	0.0799314	yes	up	79.4275	166.887
gene-C1QB	C1QB	complement C1q B chain, transcript variant X2	1.58617	0.665543	0.0303836	0.257875	no	up	116.062	184.477
gene-C1QC	C1QC	complement C1q C chain, transcript variant X1	1.82727	0.869687	0.00831761	0.1217	no	up	60.57	105.615
gene-C1QL1	C1QL1	complement C1q like 1	0.464271	-1.10696	0.136683	0.538995	no	down	1.0875	0.47
gene-C1QL2	C1QL2	complement C1q like 2	0.585391	-0.772527	0.557403	1	no	down	0.1525	0.065
gene-C1QL3	C1QL3	complement C1q like 3	1.22223	0.28952	0.50677	0.85301	no	up	0.1825	0.2375
gene-C1QL4	C1QL4	complement C1q like 4, transcript variant X1	0.85406	-0.227591	0.884678	1	no	down	0.085	0.065
gene-C1QTNF1	C1QTNF1	C1q and TNF related 1, transcript variant X2	1.07579	0.105397	0.566153	0.879395	no	up	10.9325	11.685
gene-C1QTNF12	C1QTNF12	C1q and TNF related 12, transcript variant X1	0.954106	-0.0677782	0.895957	0.973961	no	down	0.5275	0.46
gene-C1QTNF2	C1QTNF2	C1q and TNF related 2, transcript variant X1	1.24359	0.314517	0.393538	0.793475	no	up	0.9775	1.195
gene-C1QTNF3	C1QTNF3	C1q and TNF related 3, transcript variant X1	1.42564	0.511607	0.195163	0.621349	no	up	13.7575	19.6625
gene-C1QTNF4	C1QTNF4	C1q and TNF related 4, transcript variant X2	9.68913	3.27637	0.0395973	1	yes	up	0.005	0.0825
gene-C1QTNF5	C1QTNF5	C1q and TNF related 5, transcript variant X2	1.12815	0.173958	0.51206	0.855436	no	up	18.67	20.615
gene-C1QTNF6	C1QTNF6	C1q and TNF related 6	1.1968	0.259184	0.361986	0.77258	no	up	7.2225	8.0825
gene-C1QTNF7	C1QTNF7	C1q and TNF related 7, transcript variant X1	1.59911	0.677267	0.0914254	0.451045	no	up	1.7875	2.975
gene-C1R	C1R	complement C1r	1.15434	0.207071	0.39894	0.797112	no	up	238.447	262.73
gene-C1RL	C1RL	complement C1r subcomponent like	1.18872	0.24941	0.378098	0.783781	no	up	2.94	3.5525
gene-C1S	C1S	complement C1s, transcript variant X1	1.25719	0.330201	0.125904	0.520482	no	up	173.952	214.165
gene-C2	C2	complement C2	1.03496	0.0495792	0.873926	0.967801	no	up	32	34.23
gene-C20H11orf1	C20H11orf1	chromosome 20 C11orf1 homolog, transcript variant X1	0.838594	-0.253955	0.348464	0.764973	no	down	4.43	3.85
gene-C20H11orf16	C20H11orf16	chromosome 20 C11orf16 homolog, transcript variant X3	0.625822	-0.676176	0.462818	1	no	down	0.2325	0.0975
gene-C20H11orf42	C20H11orf42	chromosome 20 C11orf42 homolog, transcript variant X1	0.509289	-0.973444	0.782959	1	no	down	0.01	0
gene-C20H11orf52	C20H11orf52	chromosome 20 C11orf52 homolog, transcript variant X1	0.714641	-0.484709	0.0636493	0.379251	no	down	9.835	7.015
gene-C20H11orf53	C20H11orf53	chromosome 20 C11orf53 homolog	1.33432	0.416102	0.565737	0.879324	no	up	0.825	1.0525
gene-C20H11orf54	C20H11orf54	chromosome 20 C11orf54 homolog, transcript variant X3	0.59597	-0.746688	0.0357578	0.282136	no	down	14.5975	9.2425
gene-C20H11orf58	C20H11orf58	chromosome 20 C11orf58 homolog	1.41705	0.502893	0.0887968	0.443912	no	up	23.29	33.8425
gene-C20H11orf65	C20H11orf65	chromosome 20 C11orf65 homolog, transcript variant X1	1.98537	0.989407	0.210532	1	no	up	0.0825	0.1825
gene-C20H11orf71	C20H11orf71	chromosome 20 C11orf71 homolog	0.55575	-0.847491	0.196122	0.62277	no	down	0.89	0.3725
gene-C20H11orf87	C20H11orf87	chromosome 20 C11orf87 homolog, transcript variant X3	1.09965	0.137049	0.930421	1	no	up	0.01	0.015
gene-C20H11orf97	C20H11orf97	chromosome 20 C11orf97 homolog	2.75854	1.46391	0.540012	1	no	up	0.0075	0.0325
gene-C20H19orf25	C20H19orf25	chromosome 20 C19orf25 homolog	0.769747	-0.377544	0.453965	0.826668	no	down	11.225	7.4475
gene-C20H19orf38	C20H19orf38	chromosome 20 C19orf38 homolog, transcript variant X3	1.13691	0.185116	0.568098	0.879395	no	up	1.58	1.8025
gene-C20H19orf53	C20H19orf53	chromosome 20 C19orf53 homolog	0.802299	-0.317789	0.302795	0.730232	no	down	63.5425	46.8925
gene-C20H19orf67	C20H19orf67	chromosome 20 C19orf67 homolog, transcript variant X1	2.57516	1.36466	0.371617	1	no	up	0.0425	0.085
gene-C20H19orf71	C20H19orf71	chromosome 20 C19orf71 homolog	1.11991	0.163389	0.941521	1	no	up	0.07	0.06
gene-C21H3orf14	C21H3orf14	chromosome 21 C3orf14 homolog, transcript variant X1	1.42821	0.514207	0.483325	0.84296	no	up	0.63	0.965
gene-C21H3orf18	C21H3orf18	chromosome 21 C3orf18 homolog, transcript variant X1	0.854986	-0.226027	0.515702	0.856801	no	down	1.6525	1.34
gene-C21H3orf20	C21H3orf20	chromosome 21 C3orf20 homolog, transcript variant X1	1.32318	0.404011	0.0792809	0.42167	no	up	1.965	2.4725
gene-C21H3orf33	C21H3orf33	chromosome 21 C3orf33 homolog, transcript variant X1	1.67027	0.740086	0.00807247	0.118804	no	up	1.765	2.9925
gene-C21H3orf49	C21H3orf49	chromosome 21 C3orf49 homolog	0.948688	-0.0759947	0.851968	0.96279	no	down	0.2025	0.19
gene-C21H3orf62	C21H3orf62	chromosome 21 C3orf62 homolog, transcript variant X1	0.988858	-0.0161654	0.955859	0.988583	no	down	13.525	12.6275
gene-C22H12orf4	C22H12orf4	chromosome 22 C12orf4 homolog, transcript variant X3	1.13548	0.183296	0.391036	0.791927	no	up	12.145	14.115
gene-C22H12orf56	C22H12orf56	chromosome 22 C12orf56 homolog, transcript variant X2	4.5783	2.19481	0.0346614	1	yes	up	0.015	0.0625
gene-C22H12orf57	C22H12orf57	chromosome 22 C12orf57 homolog	0.887634	-0.171963	0.567237	0.879395	no	down	48.97	39.995
gene-C23H9orf153	C23H9orf153	chromosome 23 C9orf153 homolog, transcript variant X12	0.948808	-0.0758113	0.895711	0.973953	no	down	0.22	0.235
gene-C23H9orf24	C23H9orf24	chromosome 23 C9orf24 homolog, transcript variant X1	0.746451	-0.421881	0.770629	1	no	down	0.0625	0.0525
gene-C23H9orf57	C23H9orf57	chromosome 23 C9orf57 homolog, transcript variant X1	0.215253	-2.2159	0.525363	1	no	down	0.0775	0
gene-C23H9orf64	C23H9orf64	chromosome 23 C9orf64 homolog	0.97517	-0.0362747	0.831207	0.956369	no	down	15.7225	15.2275
gene-C23H9orf85	C23H9orf85	chromosome 23 C9orf85 homolog	1.14597	0.196568	0.390594	0.791779	no	up	1.8	2.0975
gene-C24H6orf163	C24H6orf163	chromosome 24 C6orf163 homolog	7.87317	2.97694	0.158765	1	no	up	0	0.0525
gene-C25H1orf105	C25H1orf105	chromosome 25 C1orf105 homolog, transcript variant X1	0.572678	-0.804204	0.739371	1	no	down	0.0375	0.0275
gene-C25H1orf112	C25H1orf112	chromosome 25 C1orf112 homolog, transcript variant X1	1.14654	0.197287	0.384996	0.787152	no	up	6.5925	6.97
gene-C25H1orf116	C25H1orf116	chromosome 25 C1orf116 homolog, transcript variant X1	0.596957	-0.744302	0.00506479	0.0889701	no	down	23.43	14.2225
gene-C25H1orf21	C25H1orf21	chromosome 25 C1orf21 homolog	1.36339	0.4472	0.0563268	0.356887	no	up	35.005	49.455
gene-C25H1orf54	C25H1orf54	chromosome 25 C1orf54 homolog, transcript variant X1	1.74519	0.803387	0.040718	0.303438	no	up	15.9325	28.67
gene-C25H1orf56	C25H1orf56	chromosome 25 C1orf56 homolog	1	0	1	1	no_test	no_test	0	0
gene-C25H1orf74	C25H1orf74	chromosome 25 C1orf74 homolog	1.04097	0.0579243	0.796769	0.948735	no	up	28.2075	27.705
gene-C26H19orf12	C26H19orf12	chromosome 26 C19orf12 homolog, transcript variant X1	1.08896	0.122956	0.736251	0.931749	no	up	4.42	4.4775
gene-C26H19orf18	C26H19orf18	chromosome 26 C19orf18 homolog	4.66163	2.22083	0.444753	1	no	up	0	0.0225
gene-C26H19orf33	C26H19orf33	chromosome 26 C19orf33 homolog	0.860157	-0.217327	0.537954	0.868662	no	down	2.96	2.5425
gene-C26H19orf47	C26H19orf47	chromosome 26 C19orf47 homolog, transcript variant X2	0.895886	-0.158613	0.648855	0.90609	no	down	8.5925	6.815
gene-C26H19orf54	C26H19orf54	chromosome 26 C19orf54 homolog, transcript variant X1	0.782626	-0.353606	0.0962612	0.463101	no	down	20.625	16.75
gene-C26H19orf73	C26H19orf73	chromosome 26 C19orf73 homolog	1.6767	0.745621	0.817661	1	no	up	0.025	0.045
gene-C26H19orf84	C26H19orf84	chromosome 26 C19orf84 homolog	1.2956	0.373625	0.506005	0.852714	no	up	0.695	0.79
gene-C26H19orf85	C26H19orf85	chromosome 26 C19orf85 homolog	1.38437	0.469229	0.894365	1	no	up	0	0.0125
gene-C27H4orf47	C27H4orf47	chromosome 27 C4orf47 homolog, transcript variant X2	0.737457	-0.43937	0.129842	0.528447	no	down	2.08	1.535
gene-C27H8orf48	C27H8orf48	chromosome 27 C8orf48 homolog	1.03953	0.0559278	0.955134	1	no	up	0.115	0.13
gene-C28H16orf46	C28H16orf46	chromosome 28 C16orf46 homolog, transcript variant X1	0.732918	-0.448276	0.168573	0.590103	no	down	1.05	0.7475
gene-C28H16orf74	C28H16orf74	chromosome 28 C16orf74 homolog	0.81166	-0.301053	0.53483	0.86704	no	down	13.5925	9.53
gene-C28H16orf86	C28H16orf86	chromosome 28 C16orf86 homolog, transcript variant X1	0.509289	-0.973444	0.782959	1	no	down	0.01	0
gene-C28H16orf87	C28H16orf87	chromosome 28 C16orf87 homolog, transcript variant X4	0.896483	-0.157651	0.668676	0.912403	no	down	7.8625	7.3825
gene-C28H16orf95	C28H16orf95	chromosome 28 C16orf95 homolog, transcript variant X1	1.04002	0.0566146	0.91129	0.977229	no	up	0.4925	0.485
gene-C28H6orf118	C28H6orf118	chromosome 28 C6orf118 homolog	0.515883	-0.954883	0.764539	1	no	down	0.0125	0.005
gene-C28H6orf120	C28H6orf120	chromosome 28 C6orf120 homolog	0.964568	-0.0520445	0.841401	0.959626	no	down	12.2925	12.2025
gene-C29H10orf67	C29H10orf67	chromosome 29 C10orf67 homolog	1	0	1	1	no_test	no_test	0	0
gene-C29H11orf24	C29H11orf24	chromosome 29 C11orf24 homolog, transcript variant X8	0.637703	-0.649043	0.0148662	0.172823	no	down	10.48	6.4375
gene-C29H11orf68	C29H11orf68	chromosome 29 C11orf68 homolog, transcript variant X2	0.885263	-0.175822	0.592216	0.888275	no	down	19.4525	15.545
gene-C29H11orf86	C29H11orf86	chromosome 29 C11orf86 homolog	0.334163	-1.58138	7.51451e-05	0.00388401	yes	down	6.6325	2.17
gene-C2CD2	C2CD2	C2 calcium dependent domain containing 2, transcript variant X1	1.13763	0.186033	0.369756	0.778528	no	up	8.44	9.4525
gene-C2CD2L	C2CD2L	C2CD2 like, transcript variant X1	0.479193	-1.06132	3.1101e-13	2.18141e-10	yes	down	24.5025	11.65
gene-C2CD3	C2CD3	C2 domain containing 3 centriole elongation regulator	1.01439	0.0206077	0.894739	0.973775	no	up	9.95	9.995
gene-C2CD4A	C2CD4A	C2 calcium dependent domain containing 4A	1.6938	0.760267	0.246976	0.682245	no	up	0.3525	0.5125
gene-C2CD4B	C2CD4B	C2 calcium dependent domain containing 4B	0.249995	-2.00003	0.117426	1	no	down	0.365	0.2075
gene-C2CD4C	C2CD4C	C2 calcium dependent domain containing 4C	1.41206	0.4978	0.876166	1	no	up	0.0025	0.005
gene-C2CD4D	C2CD4D	C2 calcium dependent domain containing 4D	0.332652	-1.58791	0.41565	1	no	down	0.035	0.0125
gene-C2CD5	C2CD5	C2 calcium dependent domain containing 5	1.14896	0.200333	0.198813	0.626915	no	up	16.235	18.67
gene-C2CD6	C2CD6	C2 calcium dependent domain containing 6	1	0	1	1	no_test	no_test	0	0
gene-C2H10orf105	C2H10orf105	chromosome 2 C10orf105 homolog, transcript variant X1	0.884385	-0.177253	0.853259	1	no	down	0.4875	0.3525
gene-C2H10orf143	C2H10orf143	chromosome 2 C10orf143 homolog, transcript variant X1	0.930589	-0.103784	0.778106	0.944931	no	down	8.1925	6.89
gene-C2H10orf62	C2H10orf62	chromosome 2 C10orf62 homolog	0.729538	-0.454946	0.142015	0.54974	no	down	3.935	2.7525
gene-C2H10orf71	C2H10orf71	chromosome 2 C10orf71 homolog	0.959462	-0.0597023	0.939403	1	no	down	0.04	0.0425
gene-C2H10orf82	C2H10orf82	chromosome 2 C10orf82 homolog, transcript variant X2	1.3153	0.39539	0.401456	0.798449	no	up	0.855	1.1075
gene-C2H10orf88	C2H10orf88	chromosome 2 C10orf88 homolog, transcript variant X6	1.00131	0.00188891	0.992925	0.99748	no	up	7.14	7.2225
gene-C2H10orf90	C2H10orf90	chromosome 2 C10orf90 homolog, transcript variant X1	2.64635	1.40401	0.194668	1	no	up	0.0575	0.12
gene-C2H10orf95	C2H10orf95	chromosome 2 C10orf95 homolog	0.771582	-0.374108	0.347113	0.764438	no	down	0.295	0.2325
gene-C2H10orf99	C2H10orf99	chromosome 2 C10orf99 homolog	0.324274	-1.62471	3.18323e-05	0.00201189	yes	down	880.34	300.005
gene-C2H12orf29	C2H12orf29	chromosome 2 C12orf29 homolog, transcript variant X3	1.28026	0.356434	0.0384957	0.295121	no	up	5.52	7.1275
gene-C2H12orf42	C2H12orf42	chromosome 2 C12orf42 homolog, transcript variant X1	1	0	1	1	no_test	no_test	0	0
gene-C2H12orf50	C2H12orf50	chromosome 2 C12orf50 homolog, transcript variant X1	1	0	1	1	no_test	no_test	0	0
gene-C2H12orf73	C2H12orf73	chromosome 2 C12orf73 homolog	1.07818	0.108595	0.55734	0.87604	no	up	3.765	3.975
gene-C2H12orf75	C2H12orf75	chromosome 2 C12orf75 homolog, transcript variant X2	1.36567	0.449609	0.101952	0.474774	no	up	1.89	2.6125
gene-C2H14orf119	C2H14orf119	chromosome 2 C14orf119 homolog	1.03336	0.0473414	0.779051	0.944931	no	up	21.2775	21.84
gene-C2H14orf28	C2H14orf28	chromosome 2 C14orf28 homolog, transcript variant X1	1.13539	0.183189	0.624043	0.898137	no	up	5.0125	5.9875
gene-C2H14orf93	C2H14orf93	chromosome 2 C14orf93 homolog, transcript variant X4	0.766312	-0.383997	0.0990901	0.468486	no	down	4.2675	3.085
gene-C2H15orf39	C2H15orf39	chromosome 2 C15orf39 homolog	0.786443	-0.346586	0.164355	0.583217	no	down	30.2975	22.3725
gene-C2H15orf40	C2H15orf40	chromosome 2 C15orf40 homolog, transcript variant X1	1.07202	0.100333	0.680094	0.915547	no	up	22.1175	24.3
gene-C2H15orf48	C2H15orf48	chromosome 2 C15orf48 homolog, transcript variant X1	0.587921	-0.766305	0.0554958	0.354649	no	down	229.65	141.305
gene-C2H15orf61	C2H15orf61	chromosome 2 C15orf61 homolog	1.13729	0.185595	0.610046	0.894007	no	up	4.26	4.5175
gene-C2H15orf62	C2H15orf62	chromosome 2 C15orf62 homolog	0.87094	-0.199355	0.34675	0.764222	no	down	10.89	9.1325
gene-C2H15orf65	C2H15orf65	chromosome 2 C15orf65 homolog	2.22479	1.15367	0.743966	1	no	up	0	0.025
gene-C2H1orf131	C2H1orf131	chromosome 2 C1orf131 homolog	0.935378	-0.0963792	0.666305	0.911372	no	down	5.1875	4.505
gene-C2H1orf198	C2H1orf198	chromosome 2 C1orf198 homolog	0.910982	-0.134506	0.476584	0.839431	no	down	20.16	18.285
gene-C2H22orf23	C2H22orf23	chromosome 2 C22orf23 homolog, transcript variant X1	0.482916	-1.05016	0.299492	1	no	down	0.205	0.1
gene-C30H1orf100	C30H1orf100	chromosome 30 C1orf100 homolog, transcript variant X2	0.585346	-0.772637	0.324258	0.748744	no	down	1.3	0.8375
gene-C30H1orf115	C30H1orf115	chromosome 30 C1orf115 homolog	0.926308	-0.110436	0.455399	0.827474	no	down	16.3475	14.97
gene-C30H1orf53	C30H1orf53	chromosome 30 C1orf53 homolog	1.02793	0.0397354	0.926709	0.981291	no	up	5.255	5.02
gene-C3AR1	C3AR1	complement C3a receptor 1	1.45029	0.536344	0.157489	0.571923	no	up	4.45	6.995
gene-C3H4orf17	C3H4orf17	chromosome 3 C4orf17 homolog, transcript variant X1	3.78889	1.92177	0.344887	1	no	up	0.015	0.0625
gene-C3H4orf19	C3H4orf19	chromosome 3 C4orf19 homolog, transcript variant X3	0.702145	-0.510158	0.118466	0.507294	no	down	18.0325	13.0525
gene-C3H4orf3	C3H4orf3	chromosome 3 C4orf3 homolog	0.904523	-0.144771	0.670863	0.913093	no	down	30.5925	28.675
gene-C3H4orf33	C3H4orf33	chromosome 3 C4orf33 homolog, transcript variant X3	0.863454	-0.211809	0.532888	0.866246	no	down	5.4975	4.9425
gene-C3H4orf36	C3H4orf36	chromosome 3 C4orf36 homolog, transcript variant X1	0.910471	-0.135316	0.622138	0.89779	no	down	30.8575	27.085
gene-C3H4orf45	C3H4orf45	chromosome 3 C4orf45 homolog	1.65583	0.727557	0.729988	1	no	up	0.0275	0.05
gene-C3H4orf46	C3H4orf46	chromosome 3 C4orf46 homolog	1.2651	0.339251	0.389249	0.791145	no	up	13.33	16.655
gene-C3H4orf48	C3H4orf48	chromosome 3 C4orf48 homolog	0.567301	-0.817813	1	1	no	down	5.3825	2.27
gene-C3H4orf50	C3H4orf50	chromosome 3 C4orf50 homolog	1.10739	0.147163	0.859456	1	no	up	0.0625	0.06
gene-C3H4orf51	C3H4orf51	chromosome 3 C4orf51 homolog, transcript variant X2	1	0	1	1	no_test	no_test	0	0
gene-C3H4orf54	C3H4orf54	chromosome 3 C4orf54 homolog	0.44338	-1.17338	0.0106272	0.141328	yes	down	0.195	0.0825
gene-C3H8orf58	C3H8orf58	chromosome 3 C8orf58 homolog, transcript variant X1	0.799957	-0.322006	0.248856	0.683835	no	down	7.9575	5.8225
gene-C3H8orf74	C3H8orf74	chromosome 3 C8orf74 homolog	1	0	1	1	no_test	no_test	0	0
gene-C3H8orf89	C3H8orf89	chromosome 3 C8orf89 homolog, transcript variant X6	1.18037	0.239243	0.366218	0.77571	no	up	1.2725	1.43
gene-C3H9orf40	C3H9orf40	chromosome 3 C9orf40 homolog	0.847083	-0.239425	0.263786	0.696163	no	down	4.1675	3.565
gene-C4BPB	C4BPB	complement component 4 binding protein beta	1.66556	0.73601	0.0203059	0.205255	no	up	6.03	9.945
gene-C4H2orf66	C4H2orf66	chromosome 4 C2orf66 homolog	1	0	1	1	no_test	no_test	0	0
gene-C4H2orf69	C4H2orf69	chromosome 4 C2orf69 homolog	1.19429	0.256151	0.327924	0.751313	no	up	5.3925	6.515
gene-C4H2orf76	C4H2orf76	chromosome 4 C2orf76 homolog, transcript variant X6	0.613717	-0.704355	0.245935	0.681288	no	down	56.36	25.75
gene-C4H2orf80	C4H2orf80	chromosome 4 C2orf80 homolog, transcript variant X3	1.08243	0.114277	0.713087	0.928627	no	up	2.225	2.2125
gene-C4H2orf88	C4H2orf88	chromosome 4 C2orf88 homolog, transcript variant X4	0.494898	-1.0148	0.00920604	0.129084	yes	down	4.5725	2.28
gene-C5	C5	complement C5, transcript variant X1	1.23448	0.303905	0.367608	0.77722	no	up	12.755	15.7025
gene-C5AR1	C5AR1	complement C5a receptor 1, transcript variant X1	1.83032	0.872093	0.0132343	0.162054	no	up	12.1025	23.4925
gene-C5AR2	C5AR2	complement C5a receptor 2, transcript variant X1	1.61767	0.693916	0.0138537	0.16624	no	up	2.075	3.5175
gene-C5H1orf109	C5H1orf109	chromosome 5 C1orf109 homolog, transcript variant X2	1.14328	0.193173	0.472236	0.837069	no	up	2.975	3.2025
gene-C5H1orf122	C5H1orf122	chromosome 5 C1orf122 homolog, transcript variant X1	0.883911	-0.178026	0.617783	0.896776	no	down	5.7525	4.7575
gene-C5H1orf127	C5H1orf127	chromosome 5 C1orf127 homolog	1.33168	0.413246	0.36796	0.777466	no	up	0.1675	0.2325
gene-C5H1orf159	C5H1orf159	chromosome 5 C1orf159 homolog, transcript variant X11	0.681831	-0.552514	0.253313	0.689213	no	down	9.555	5.895
gene-C5H1orf167	C5H1orf167	chromosome 5 C1orf167 homolog, transcript variant X1	3.08696	1.62619	0.166378	1	no	up	0.005	0.0175
gene-C5H1orf174	C5H1orf174	chromosome 5 C1orf174 homolog	0.926077	-0.110796	0.58512	0.884465	no	down	9.0725	8.08
gene-C5H1orf185	C5H1orf185	chromosome 5 C1orf185 homolog, transcript variant X2	1.21351	0.279191	0.70581	1	no	up	0.2075	0.2475
gene-C5H1orf210	C5H1orf210	chromosome 5 C1orf210 homolog, transcript variant X3	0.378577	-1.40134	0.00021385	0.00885841	yes	down	68.9725	26.805
gene-C5H1orf216	C5H1orf216	chromosome 5 C1orf216 homolog	1.21579	0.281898	0.391392	0.792174	no	up	1.755	2.0725
gene-C5H1orf232	C5H1orf232	chromosome 5 C1orf232 homolog, transcript variant X1	1.42665	0.512635	0.7852	1	no	up	0.035	0.0525
gene-C5H1orf50	C5H1orf50	chromosome 5 C1orf50 homolog, transcript variant X1	0.971347	-0.0419408	0.900184	0.974681	no	down	14.61	14.77
gene-C5H1orf94	C5H1orf94	chromosome 5 C1orf94 homolog, transcript variant X1	3.49612	1.80576	0.0728685	1	no	up	0.04	0.1575
gene-C5H3orf52	C5H3orf52	chromosome 5 C3orf52 homolog	0.640186	-0.643438	0.00705598	0.109421	no	down	6.58	4.2175
gene-C5H3orf70	C5H3orf70	chromosome 5 C3orf70 homolog, transcript variant X1	1.19896	0.261784	0.457496	0.827738	no	up	10.545	12.9425
gene-C5H3orf80	C5H3orf80	chromosome 5 C3orf80 homolog	1.42084	0.506745	0.152507	0.565276	no	up	0.28	0.4225
gene-C5H3orf85	C5H3orf85	chromosome 5 C3orf85 homolog, transcript variant X1	0.400232	-1.32109	0.29445	1	no	down	0.2625	0.11
gene-C6	C6	complement C6, transcript variant X1	1.60296	0.68074	0.0428522	0.311928	no	up	4.2975	7.26
gene-C6H2orf15	C6H2orf15	chromosome 6 C2orf15 homolog	1.09091	0.125526	0.801496	0.949751	no	up	0.6475	0.6875
gene-C6H2orf16	C6H2orf16	chromosome 6 C2orf16 homolog	0.650891	-0.619512	0.706556	1	no	down	0.005	0.0025
gene-C6H2orf42	C6H2orf42	chromosome 6 C2orf42 homolog, transcript variant X1	0.935722	-0.0958488	0.607486	0.893767	no	down	6.6475	6.2175
gene-C6H2orf49	C6H2orf49	chromosome 6 C2orf49 homolog, transcript variant X1	1.03458	0.0490441	0.745993	0.934434	no	up	13.45	13.52
gene-C6H2orf68	C6H2orf68	chromosome 6 C2orf68 homolog, transcript variant X3	0.885827	-0.174902	0.265987	0.697169	no	down	32.145	28.2025
gene-C6H2orf73	C6H2orf73	chromosome 6 C2orf73 homolog, transcript variant X2	1.35074	0.433752	0.614564	1	no	up	0.165	0.25
gene-C6H2orf74	C6H2orf74	chromosome 6 C2orf74 homolog, transcript variant X1	0.921035	-0.118672	0.820863	0.954916	no	down	0.5125	0.4425
gene-C6H2orf81	C6H2orf81	chromosome 6 C2orf81 homolog	0.165543	-2.59472	3.76751e-16	4.33075e-13	yes	down	2.0275	0.345
gene-C6H2orf92	C6H2orf92	chromosome 6 C2orf92 homolog, transcript variant X2	2.01525	1.01096	0.044191	0.317053	yes	up	0.3475	0.6325
gene-C7	C7	complement C7	1.06748	0.0942054	0.679608	0.915547	no	up	95.2425	96.1725
gene-C7H14orf132	C7H14orf132	chromosome 7 C14orf132 homolog	1.18707	0.247411	0.390441	0.791653	no	up	2.93	3.655
gene-C7H14orf180	C7H14orf180	chromosome 7 C14orf180 homolog, transcript variant X2	0.389497	-1.36031	1	1	no	down	0.3525	0.1
gene-C7H14orf39	C7H14orf39	chromosome 7 C14orf39 homolog, transcript variant X1	1	0	1	1	no_test	no_test	0	0
gene-C7H18orf21	C7H18orf21	chromosome 7 C18orf21 homolog, transcript variant X1	1.25604	0.328878	0.121305	0.512169	no	up	8.51	10.83
gene-C7H18orf25	C7H18orf25	chromosome 7 C18orf25 homolog, transcript variant X1	1.0451	0.0636456	0.656824	0.908416	no	up	8.455	8.8775
gene-C7H18orf32	C7H18orf32	chromosome 7 C18orf32 homolog, transcript variant X1	1.03245	0.0460733	0.80525	0.951199	no	up	28.3175	29.16
gene-C7H18orf54	C7H18orf54	chromosome 7 C18orf54 homolog, transcript variant X1	1.53105	0.614519	0.007551	0.113868	no	up	1.8225	2.9825
gene-C7H18orf63	C7H18orf63	chromosome 7 C18orf63 homolog, transcript variant X1	0.141987	-2.81617	0.0239636	1	yes	down	0.1075	0.015
gene-C7H6orf201	C7H6orf201	chromosome 7 C6orf201 homolog, transcript variant X1	0.792915	-0.334761	0.705871	1	no	down	0.0875	0.075
gene-C7H6orf52	C7H6orf52	chromosome 7 C6orf52 homolog	1.05243	0.0737268	0.761924	0.940588	no	up	1.275	1.2475
gene-C8A	C8A	complement C8 alpha chain, transcript variant X1	0.504692	-0.986525	0.779823	1	no	down	0.0025	0.0025
gene-C8B	C8B	complement C8 beta chain	1.38437	0.469229	0.894365	1	no	up	0	0.005
gene-C8G	C8G	complement C8 gamma chain, transcript variant X1	0.926634	-0.109929	0.776139	0.944931	no	down	1.8425	1.59
gene-C8H12orf40	C8H12orf40	chromosome 8 C12orf40 homolog	1.11063	0.151384	0.89378	1	no	up	0.465	0.4625
gene-C8H12orf43	C8H12orf43	chromosome 8 C12orf43 homolog, transcript variant X1	1.05455	0.0766248	0.788595	0.946607	no	up	4.685	4.55
gene-C8H12orf60	C8H12orf60	chromosome 8 C12orf60 homolog	0.077572	-3.68832	0.105881	1	no	down	0.195	0.0075
gene-C8H12orf71	C8H12orf71	chromosome 8 C12orf71 homolog	1	0	1	1	no_test	no_test	0	0
gene-C8H12orf76	C8H12orf76	chromosome 8 C12orf76 homolog	1.15467	0.207486	0.48246	0.842743	no	up	2.0075	2.35
gene-C8H22orf15	C8H22orf15	chromosome 8 C22orf15 homolog, transcript variant X3	0.870238	-0.200519	0.851528	1	no	down	0.29	0.16
gene-C8H22orf31	C8H22orf31	chromosome 8 C22orf31 homolog	12.5773	3.65275	0.0494962	1	yes	up	0	0.11
gene-C8H22orf39	C8H22orf39	chromosome 8 C22orf39 homolog	0.82805	-0.27221	0.368602	0.777716	no	down	12.0775	9.165
gene-C8H5orf52	C8H5orf52	chromosome 8 C5orf52 homolog	0.791724	-0.33693	0.18224	0.606543	no	down	13.3075	10.3075
gene-C8H6orf132	C8H6orf132	chromosome 8 C6orf132 homolog	0.407699	-1.29442	2.96005e-07	4.15582e-05	yes	down	11.015	4.565
gene-C8H6orf136	C8H6orf136	chromosome 8 C6orf136 homolog	0.817526	-0.290664	0.322097	0.746864	no	down	7.7825	6.4875
gene-C8H6orf141	C8H6orf141	chromosome 8 C6orf141 homolog, transcript variant X2	0.497467	-1.00733	0.0013738	0.034803	yes	down	26.0025	13.3275
gene-C8H6orf15	C8H6orf15	chromosome 8 C6orf15 homolog	0.797775	-0.325946	0.722061	1	no	down	0.0875	0.055
gene-C8H6orf226	C8H6orf226	chromosome 8 C6orf226 homolog	1.1668	0.222557	0.619215	0.896776	no	up	1.0575	1.175
gene-C8H6orf47	C8H6orf47	chromosome 8 C6orf47 homolog	0.81487	-0.295359	0.0778716	0.418305	no	down	18.32	14.605
gene-C8H6orf62	C8H6orf62	chromosome 8 C6orf62 homolog, transcript variant X1	0.839471	-0.252448	0.0623123	0.375016	no	down	69.2825	56.8425
gene-C8H6orf89	C8H6orf89	chromosome 8 C6orf89 homolog, transcript variant X2	0.847293	-0.239068	0.0762405	0.414297	no	down	26.99	22.85
gene-C9	C9	complement C9	1.24356	0.31448	0.481555	0.842743	no	up	1.5175	1.8975
gene-C9H1orf35	C9H1orf35	chromosome 9 C1orf35 homolog	0.69509	-0.524728	0.195345	0.621519	no	down	7.9025	5.09
gene-C9H5orf47	C9H5orf47	chromosome 9 C5orf47 homolog	1	0	1	1	no_test	no_test	0	0
gene-C9H5orf58	C9H5orf58	chromosome 9 C5orf58 homolog, transcript variant X1	1	0	1	1	no_test	no_test	0	0
gene-C9orf72	C9orf72	C9orf72-SMCR8 complex subunit, transcript variant X3	1.38768	0.472676	0.0230888	0.220986	no	up	5.405	7.4
gene-CA1	CA1	carbonic anhydrase 1	0.519774	-0.944042	0.789246	1	no	down	0.0125	0.0075
gene-CA10	CA10	carbonic anhydrase 10	0.788422	-0.342959	0.536887	0.867811	no	down	0.555	0.455
gene-CA11	CA11	carbonic anhydrase 11	0.849802	-0.234801	0.600585	0.89192	no	down	1.085	0.9125
gene-CA12	CA12	carbonic anhydrase 12, transcript variant X1	0.23369	-2.09733	6.7858e-07	8.6072e-05	yes	down	127.995	31.715
gene-CA14	CA14	carbonic anhydrase 14, transcript variant X5	0.883227	-0.179145	0.748399	0.935728	no	down	2.6275	3.0675
gene-CA2	CA2	carbonic anhydrase 2	0.428174	-1.22373	0.0113359	0.147761	yes	down	232.327	102.86
gene-CA3	CA3	carbonic anhydrase 3	0.598981	-0.739418	1	1	no	down	0.34	0.21
gene-CA4	CA4	carbonic anhydrase 4	1.35974	0.443326	0.244935	0.680497	no	up	7.325	10.4625
gene-CA5A	CA5A	carbonic anhydrase 5A, transcript variant X1	1.0531	0.0746464	0.866872	0.966694	no	up	0.175	0.175
gene-CA5B	CA5B	carbonic anhydrase 5B	1.23753	0.307465	0.233839	0.66598	no	up	4.065	4.9275
gene-CA6	CA6	carbonic anhydrase 6, transcript variant X3	1.70106	0.766437	0.471452	1	no	up	0.03	0.0875
gene-CA7	CA7	carbonic anhydrase 7	0.738803	-0.436739	0.28621	0.714243	no	down	7.285	5.5425
gene-CA8	CA8	carbonic anhydrase 8	2.15436	1.10726	3.31323e-07	4.58173e-05	yes	up	1.955	4.1225
gene-CA9	CA9	carbonic anhydrase 9, transcript variant X1	0.894224	-0.161292	0.408194	0.801571	no	down	11.7125	10.695
gene-CAAP1	CAAP1	caspase activity and apoptosis inhibitor 1	1.16955	0.22595	0.308687	0.736112	no	up	7.555	9.0525
gene-CAB39	CAB39	calcium binding protein 39, transcript variant X1	0.839584	-0.252253	0.409303	0.801984	no	down	53.74	46.8325
gene-CAB39L	CAB39L	calcium binding protein 39 like, transcript variant X5	1.22332	0.290805	0.316509	0.742854	no	up	8.49	10.79
gene-CABCOCO1	CABCOCO1	ciliary associated calcium binding coiled-coil 1, transcript variant X1	1.71238	0.776002	0.425108	1	no	up	0.065	0.085
gene-CABIN1	CABIN1	calcineurin binding protein 1, transcript variant X6	0.723892	-0.466153	0.0334223	0.272475	no	down	29.8225	20.9675
gene-CABLES1	CABLES1	Cdk5 and Abl enzyme substrate 1, transcript variant X1	0.65548	-0.609377	0.00940208	0.130804	no	down	9.3225	6.1975
gene-CABLES2	CABLES2	Cdk5 and Abl enzyme substrate 2	0.874945	-0.192736	0.326205	0.750153	no	down	8.6625	7.2925
gene-CABP1	CABP1	calcium binding protein 1	0.568673	-0.814328	0.192631	0.619059	no	down	0.7525	0.3975
gene-CABP2	CABP2	calcium binding protein 2	2.33167	1.22136	0.729359	1	no	up	0	0.0275
gene-CABP4	CABP4	calcium binding protein 4	1.28088	0.357139	0.443023	0.819421	no	up	0.245	0.32
gene-CABP5	CABP5	calcium binding protein 5	0.509289	-0.973444	0.782959	1	no	down	0.005	0
gene-CABP7	CABP7	calcium binding protein 7	0.730381	-0.453279	0.792032	1	no	down	0.0275	0.0225
gene-CACFD1	CACFD1	calcium channel flower domain containing 1	0.66587	-0.586687	0.0217182	0.213263	no	down	21.4175	13.5825
gene-CACHD1	CACHD1	cache domain containing 1	1.12041	0.164026	0.398367	0.79705	no	up	16.975	19.28
gene-CACNA1A	CACNA1A	calcium voltage-gated channel subunit alpha1 A	0.908435	-0.138544	0.44965	0.823161	no	down	1.8025	1.615
gene-CACNA1B	CACNA1B	calcium voltage-gated channel subunit alpha1 B, transcript variant X1	1.52401	0.607877	0.0159518	0.179706	no	up	0.24	0.355
gene-CACNA1C	CACNA1C	calcium voltage-gated channel subunit alpha1 C, transcript variant X13	1.34056	0.422835	0.398937	0.797112	no	up	3.7775	5.0725
gene-CACNA1D	CACNA1D	calcium voltage-gated channel subunit alpha1 D, transcript variant X8	2.16387	1.11361	0.0538911	0.350855	no	up	0.25	0.5
gene-CACNA1E	CACNA1E	calcium voltage-gated channel subunit alpha1 E, transcript variant X1	1.00711	0.0102251	0.981125	0.994147	no	up	0.17	0.165
gene-CACNA1F	CACNA1F	calcium voltage-gated channel subunit alpha1 F, transcript variant X1	2.12999	1.09084	0.754064	1	no	up	0.0025	0.005
gene-CACNA1G	CACNA1G	calcium voltage-gated channel subunit alpha1 G, transcript variant X1	0.423694	-1.23891	5.08592e-06	0.000477247	yes	down	0.995	0.415
gene-CACNA1H	CACNA1H	calcium voltage-gated channel subunit alpha1 H, transcript variant X1	1.01658	0.0237249	0.969629	0.991807	no	up	2.8525	2.8125
gene-CACNA1I	CACNA1I	calcium voltage-gated channel subunit alpha1 I	0.117673	-3.08715	0.197976	1	no	down	0.0175	0
gene-CACNA1S	CACNA1S	calcium voltage-gated channel subunit alpha1 S, transcript variant X1	0.626337	-0.67499	0.558248	1	no	down	0.04	0.02
gene-CACNA2D1	CACNA2D1	calcium voltage-gated channel auxiliary subunit alpha2delta 1, transcript variant X1	1.68945	0.756553	0.0596785	0.366113	no	up	4.2625	6.6625
gene-CACNA2D2	CACNA2D2	calcium voltage-gated channel auxiliary subunit alpha2delta 2, transcript variant X1	1.65605	0.72775	6.96122e-05	0.00373444	no	up	4.21	6.8725
gene-CACNA2D3	CACNA2D3	calcium voltage-gated channel auxiliary subunit alpha2delta 3, transcript variant X2	2.40426	1.26559	0.067242	1	no	up	0.0525	0.135
gene-CACNA2D4	CACNA2D4	calcium voltage-gated channel auxiliary subunit alpha2delta 4	2.31273	1.2096	0.449825	1	no	up	0.0075	0.0175
gene-CACNB1	CACNB1	calcium voltage-gated channel auxiliary subunit beta 1, transcript variant X1	0.90142	-0.149729	0.659749	0.90933	no	down	4.9975	4.2125
gene-CACNB2	CACNB2	calcium voltage-gated channel auxiliary subunit beta 2, transcript variant X1	1.57735	0.657506	0.244042	0.679343	no	up	3.9425	7.27
gene-CACNB3	CACNB3	calcium voltage-gated channel auxiliary subunit beta 3	0.936596	-0.0945012	0.745302	0.934269	no	down	7.715	7.245
gene-CACNB4	CACNB4	calcium voltage-gated channel auxiliary subunit beta 4, transcript variant X1	1.18761	0.248066	0.648319	0.906054	no	up	0.2225	0.255
gene-CACNG1	CACNG1	calcium voltage-gated channel auxiliary subunit gamma 1	0.254879	-1.97211	0.469601	1	no	down	0.105	0.0175
gene-CACNG2	CACNG2	calcium voltage-gated channel auxiliary subunit gamma 2, transcript variant X1	2.13738	1.09584	0.621491	1	no	up	0.01	0.03
gene-CACNG3	CACNG3	calcium voltage-gated channel auxiliary subunit gamma 3	0.268429	-1.89739	0.317954	1	no	down	0.0325	0.0075
gene-CACNG4	CACNG4	calcium voltage-gated channel auxiliary subunit gamma 4, transcript variant X1	0.858421	-0.220242	0.455005	0.827412	no	down	3.4275	2.7575
gene-CACNG5	CACNG5	calcium voltage-gated channel auxiliary subunit gamma 5, transcript variant X1	1.45037	0.536418	0.215128	0.646209	no	up	0.3125	0.455
gene-CACNG6	CACNG6	calcium voltage-gated channel auxiliary subunit gamma 6, transcript variant X1	0.880278	-0.183968	0.93616	1	no	down	0.0125	0.01
gene-CACNG7	CACNG7	calcium voltage-gated channel auxiliary subunit gamma 7, transcript variant X2	0.812276	-0.299958	0.631078	1	no	down	0.19	0.16
gene-CACNG8	CACNG8	calcium voltage-gated channel auxiliary subunit gamma 8	2.33167	1.22136	0.729359	1	no	up	0	0.0125
gene-CACTIN	CACTIN	cactin, spliceosome C complex subunit	0.803612	-0.31543	0.418956	0.806758	no	down	9.67	7.015
gene-CACUL1	CACUL1	CDK2 associated cullin domain 1, transcript variant X1	1.19629	0.258568	0.167541	0.588663	no	up	12.79	15.595
gene-CAD	CAD	carbamoyl-phosphate synthetase 2, aspartate transcarbamylase, and dihydroorotase, transcript variant X1	1.06572	0.0918288	0.637565	0.902881	no	up	21.2875	22.2225
gene-CADM1	CADM1	cell adhesion molecule 1, transcript variant X1	1.25825	0.331413	0.140654	0.546686	no	up	14.7975	17.8675
gene-CADM2	CADM2	cell adhesion molecule 2, transcript variant X4	1.31961	0.400116	0.242539	0.677622	no	up	0.72	0.905
gene-CADM3	CADM3	cell adhesion molecule 3, transcript variant X1	0.996016	-0.00575883	0.979685	0.994065	no	down	3.2925	3.3475
gene-CADM4	CADM4	cell adhesion molecule 4	0.737934	-0.438437	0.0776571	0.418034	no	down	5.14	3.66
gene-CADPS	CADPS	calcium dependent secretion activator, transcript variant X1	0.551823	-0.857724	0.00751902	0.113868	no	down	2.445	1.3275
gene-CADPS2	CADPS2	calcium dependent secretion activator 2, transcript variant X15	0.929229	-0.105895	0.619277	0.896776	no	down	8.9925	8.195
gene-CAGE1	CAGE1	cancer antigen 1, transcript variant X1	0.83967	-0.252105	0.943127	1	no	down	0.0025	0.0025
gene-CALB1	CALB1	calbindin 1	2.85138	1.51166	0.330596	1	no	up	0.0125	0.0325
gene-CALB2	CALB2	calbindin 2	3.1498	1.65526	0.0124052	0.155903	yes	up	0.2675	0.97
gene-CALCOCO1	CALCOCO1	calcium binding and coiled-coil domain 1	0.918262	-0.123023	0.660618	0.909812	no	down	31.0975	28.4775
gene-CALCOCO2	CALCOCO2	calcium binding and coiled-coil domain 2	0.810189	-0.30367	0.284654	0.712973	no	down	77.6325	66.01
gene-CALCR	CALCR	calcitonin receptor	0.83967	-0.252105	0.943127	1	no	down	0.0075	0.005
gene-CALCRL	CALCRL	calcitonin receptor like receptor, transcript variant X2	1.24717	0.318657	0.164235	0.583059	no	up	8.7375	10.74
gene-CALD1	CALD1	caldesmon 1, transcript variant X2	2.0409	1.0292	0.0345687	0.277637	yes	up	116.157	274.905
gene-CALHM1	CALHM1	calcium homeostasis modulator 1	0.928012	-0.107785	0.923836	0.98061	no	down	0.655	0.46
gene-CALHM3	CALHM3	calcium homeostasis modulator 3	0.760559	-0.394868	0.613129	0.894873	no	down	0.44	0.2925
gene-CALHM4	CALHM4	calcium homeostasis modulator family member 4	1.2878	0.36491	0.82506	1	no	up	0.0275	0.035
gene-CALHM5	CALHM5	calcium homeostasis modulator family member 5, transcript variant X4	1.3658	0.449749	0.0726254	0.403861	no	up	2.5825	3.865
gene-CALHM6	CALHM6	calcium homeostasis modulator family member 6	1.09877	0.135892	0.663937	0.910601	no	up	2.095	2.1625
gene-CALM1	CALM1	calmodulin 1	0.733201	-0.44772	0.0860895	0.437392	no	down	609.872	460.975
gene-CALM2	CALM2	calmodulin 2	1.31638	0.396577	0.085136	0.436302	no	up	112	152.235
gene-CALM3	CALM3	calmodulin 3	0.743401	-0.427787	0.088596	0.44339	no	down	449.585	339.35
gene-CALML4	CALML4	calmodulin like 4, transcript variant X1	0.577397	-0.792364	0.0678076	0.392669	no	down	77.815	47.0775
gene-CALML5	CALML5	calmodulin like 5	1.57636	0.656596	0.547895	1	no	up	0.1275	0.2025
gene-CALML6	CALML6	calmodulin like 6	0.509289	-0.973444	0.782959	1	no	down	0.01	0
gene-CALN1	CALN1	calneuron 1	0.557947	-0.841799	0.493571	1	no	down	0.0225	0.015
gene-CALR	CALR	calreticulin	0.829686	-0.269362	0.193677	0.620035	no	down	848.745	709.91
gene-CALR3	CALR3	calreticulin 3, transcript variant X1	1.00907	0.0130199	0.987199	0.995753	no	up	0.32	0.3575
gene-CALU	CALU	calumenin, transcript variant X3	1.14311	0.192958	0.420436	0.807259	no	up	83.29	98.7625
gene-CALY	CALY	calcyon neuron specific vesicular protein, transcript variant X6	0.885425	-0.175557	0.7977	0.948821	no	down	2.72	1.945
gene-CAMK1	CAMK1	calcium/calmodulin dependent protein kinase I, transcript variant X1	0.929157	-0.106005	0.645527	0.905125	no	down	14.675	13.63
gene-CAMK1D	CAMK1D	calcium/calmodulin dependent protein kinase ID, transcript variant X1	1.44106	0.527127	0.00721327	0.111132	no	up	9.8775	13.8275
gene-CAMK1G	CAMK1G	calcium/calmodulin dependent protein kinase IG, transcript variant X1	1.10749	0.147291	0.804144	0.950571	no	up	0.1925	0.2125
gene-CAMK2A	CAMK2A	calcium/calmodulin dependent protein kinase II alpha, transcript variant X1	1.17094	0.227665	0.575809	0.881674	no	up	0.8975	1.035
gene-CAMK2B	CAMK2B	calcium/calmodulin dependent protein kinase II beta, transcript variant X1	1.38629	0.471226	0.403798	0.799981	no	up	0.29	0.3625
gene-CAMK2D	CAMK2D	calcium/calmodulin dependent protein kinase II delta, transcript variant X1	0.986089	-0.0202106	0.925397	0.980784	no	down	44.3925	45.08
gene-CAMK2G	CAMK2G	calcium/calmodulin dependent protein kinase II gamma, transcript variant X23	1.06847	0.0955428	0.736191	0.931749	no	up	15.1675	16.025
gene-CAMK2N1	CAMK2N1	calcium/calmodulin dependent protein kinase II inhibitor 1	0.832241	-0.264927	0.202826	0.631929	no	down	23.6075	19.855
gene-CAMK2N2	CAMK2N2	calcium/calmodulin dependent protein kinase II inhibitor 2	0.94649	-0.0793406	0.931067	1	no	down	0.16	0.0925
gene-CAMK4	CAMK4	calcium/calmodulin dependent protein kinase IV, transcript variant X1	1.14499	0.195334	0.475589	0.838873	no	up	8.41	8.8
gene-CAMKK1	CAMKK1	calcium/calmodulin dependent protein kinase kinase 1, transcript variant X1	1.10751	0.147323	0.587227	0.885198	no	up	4.43	4.785
gene-CAMKK2	CAMKK2	calcium/calmodulin dependent protein kinase kinase 2	1.21192	0.277292	0.222173	0.653075	no	up	10.8225	13.2625
gene-CAMKMT	CAMKMT	calmodulin-lysine N-methyltransferase, transcript variant X1	1.15601	0.20915	0.412921	0.803648	no	up	3.545	4.4025
gene-CAMKV	CAMKV	CaM kinase like vesicle associated, transcript variant X1	0.793375	-0.333925	0.257132	0.691966	no	down	2.075	1.545
gene-CAMLG	CAMLG	calcium modulating ligand, transcript variant X1	0.93585	-0.0956505	0.674934	0.914648	no	down	12.9625	11.935
gene-CAMSAP1	CAMSAP1	calmodulin regulated spectrin associated protein 1, transcript variant X1	1.02501	0.0356342	0.852971	0.963155	no	up	10.335	10.45
gene-CAMSAP2	CAMSAP2	calmodulin regulated spectrin associated protein family member 2, transcript variant X1	1.42164	0.507553	0.0507146	0.338441	no	up	9.54	13.5125
gene-CAMSAP3	CAMSAP3	calmodulin regulated spectrin associated protein family member 3, transcript variant X1	0.497576	-1.00701	0.0125101	0.156806	yes	down	13.7725	6.34
gene-CAMTA1	CAMTA1	calmodulin binding transcription activator 1, transcript variant X2	0.903358	-0.14663	0.608433	0.894007	no	down	16.195	15.3525
gene-CAMTA2	CAMTA2	calmodulin binding transcription activator 2, transcript variant X1	0.728128	-0.457736	0.0399881	0.301049	no	down	25.145	17.5775
gene-CAND1	CAND1	cullin associated and neddylation dissociated 1, transcript variant X1	1.02247	0.0320539	0.87004	0.966909	no	up	47.465	49.1675
gene-CAND2	CAND2	cullin associated and neddylation dissociated 2 (putative), transcript variant X1	1.17314	0.230373	0.661237	0.909949	no	up	0.805	0.94
gene-CANT1	CANT1	calcium activated nucleotidase 1, transcript variant X1	0.653419	-0.61392	0.0338553	0.274129	no	down	30.8725	20.1375
gene-CANX	CANX	calnexin	1.08051	0.111711	0.624068	0.898137	no	up	191.555	212.51
gene-CAP1	CAP1	cyclase associated actin cytoskeleton regulatory protein 1, transcript variant X2	0.894214	-0.161308	0.520196	0.858	no	down	237.84	216.9
gene-CAP2	CAP2	cyclase associated actin cytoskeleton regulatory protein 2, transcript variant X3	1.56351	0.644788	0.237437	0.671518	no	up	8.375	14.185
gene-CAPG	CAPG	capping actin protein, gelsolin like, transcript variant X1	1.7325	0.792855	0.0101409	0.136839	no	up	16.59	28.5175
gene-CAPN1	CAPN1	calpain 1, transcript variant X2	0.398403	-1.3277	7.02543e-05	0.00373444	yes	down	360.087	148.002
gene-CAPN10	CAPN10	calpain 10, transcript variant X1	0.77276	-0.371908	0.329471	0.752139	no	down	12.3375	8.685
gene-CAPN11	CAPN11	calpain 11, transcript variant X6	0.899875	-0.152203	0.70914	0.927298	no	down	0.4975	0.42
gene-CAPN12	CAPN12	calpain 12, transcript variant X1	0.774543	-0.368583	0.20526	0.634156	no	down	1.595	1.2475
gene-CAPN13	CAPN13	calpain 13	3.46929	1.79464	0.0160962	0.180403	yes	up	0.8075	2.82
gene-CAPN14	CAPN14	calpain 14	1.38437	0.469229	0.894365	1	no	up	0	0.0025
gene-CAPN15	CAPN15	calpain 15, transcript variant X3	0.57222	-0.805358	0.0693006	0.396843	no	down	22.84	11.6625
gene-CAPN2	CAPN2	calpain 2	0.482322	-1.05193	0.00758347	0.114043	yes	down	159.335	83.0125
gene-CAPN3	CAPN3	calpain 3	1.38988	0.474956	0.247699	0.682748	no	up	0.39	0.57
gene-CAPN5	CAPN5	calpain 5	0.678837	-0.558863	0.266762	0.698404	no	down	19.85	14.1525
gene-CAPN6	CAPN6	calpain 6	0.782246	-0.354305	0.559204	0.876586	no	down	0.4225	0.3025
gene-CAPN7	CAPN7	calpain 7, transcript variant X1	1.19069	0.251795	0.230546	0.662739	no	up	7.3025	8.88
gene-CAPN8	CAPN8	calpain 8	1.28482	0.361566	0.442217	0.81904	no	up	1.325	1.83
gene-CAPN9	CAPN9	calpain 9	1.67684	0.745745	0.0470004	0.326573	no	up	1.3025	2.2925
gene-CAPNS1	CAPNS1	calpain small subunit 1	0.758882	-0.398052	0.0722492	0.40339	no	down	315.695	243.558
gene-CAPNS2	CAPNS2	calpain small subunit 2	0.542856	-0.88136	0.0399728	0.301049	no	down	298.957	171.352
gene-CAPRIN1	CAPRIN1	cell cycle associated protein 1	1.17087	0.227579	0.324757	0.748958	no	up	144.84	175.183
gene-CAPRIN2	CAPRIN2	caprin family member 2, transcript variant X6	0.922464	-0.116435	0.60412	0.892806	no	down	5.92	5.5225
gene-CAPS	CAPS	calcyphosine	0.772818	-0.3718	0.33765	0.757324	no	down	0.645	0.3325
gene-CAPS2	CAPS2	calcyphosine 2, transcript variant X2	7.02902	2.81332	0.118378	1	no	up	0.0025	0.0275
gene-CAPSL	CAPSL	calcyphosine like	10.4583	3.38657	0.0148372	1	yes	up	0.02	0.2525
gene-CAPZA1	CAPZA1	capping actin protein of muscle Z-line subunit alpha 1	1.26232	0.336076	0.188916	0.614798	no	up	114.198	145.84
gene-CAPZA2	CAPZA2	capping actin protein of muscle Z-line subunit alpha 2	1.31948	0.399972	0.11314	0.498412	no	up	45.3625	61.795
gene-CAPZB	CAPZB	capping actin protein of muscle Z-line subunit beta, transcript variant X1	0.85171	-0.231566	0.216275	0.646258	no	down	228.012	195.185
gene-CARD10	CARD10	caspase recruitment domain family member 10, transcript variant X1	0.718313	-0.477316	0.249739	0.685158	no	down	4.78	3.0425
gene-CARD11	CARD11	caspase recruitment domain family member 11, transcript variant X2	0.955722	-0.0653372	0.835741	0.957879	no	down	12.7025	11.205
gene-CARD14	CARD14	caspase recruitment domain family member 14	0.500727	-0.997903	0.000127845	0.00587829	no	down	5.1675	2.3575
gene-CARD19	CARD19	caspase recruitment domain family member 19	0.654442	-0.611663	0.234382	0.666799	no	down	10.37	5.7125
gene-CARD6	CARD6	caspase recruitment domain family member 6	1.32733	0.408529	0.137462	0.540903	no	up	1.235	1.61
gene-CARD9	CARD9	caspase recruitment domain family member 9, transcript variant X6	0.97823	-0.0317545	0.931312	0.982038	no	down	2	1.8225
gene-CARF	CARF	calcium responsive transcription factor, transcript variant X5	0.98359	-0.0238715	0.918832	0.978561	no	down	1.68	1.6975
gene-CARHSP1	CARHSP1	calcium regulated heat stable protein 1, transcript variant X1	1.17577	0.233602	0.444375	0.82026	no	up	22.735	24.3925
gene-CARM1	CARM1	coactivator associated arginine methyltransferase 1, transcript variant X1	0.820455	-0.285503	0.273306	0.704013	no	down	25.83	21.0975
gene-CARMIL1	CARMIL1	capping protein regulator and myosin 1 linker 1, transcript variant X1	0.957764	-0.0622576	0.779905	0.945161	no	down	27.035	26.3375
gene-CARMIL2	CARMIL2	capping protein regulator and myosin 1 linker 2, transcript variant X1	0.880474	-0.183648	0.668664	0.912403	no	down	6.7375	5.1125
gene-CARMIL3	CARMIL3	capping protein regulator and myosin 1 linker 3	0.887624	-0.17198	0.653334	0.907535	no	down	0.3475	0.285
gene-CARNMT1	CARNMT1	carnosine N-methyltransferase 1, transcript variant X1	0.974294	-0.0375704	0.884091	0.971074	no	down	17.135	17.2325
gene-CARNS1	CARNS1	carnosine synthase 1, transcript variant X1	0.730564	-0.452918	0.349718	0.765817	no	down	2.69	1.9075
gene-CARS1	CARS1	cysteinyl-tRNA synthetase 1, transcript variant X1	0.810727	-0.302712	0.203527	0.632811	no	down	19.4475	15.6925
gene-CARS2	CARS2	cysteinyl-tRNA synthetase 2, mitochondrial	0.846937	-0.239673	0.429883	0.812999	no	down	12.0225	10.45
gene-CARTPT	CARTPT	CART prepropeptide	3.38305	1.75832	0.112104	0.497299	no	up	0.6075	1.9575
gene-CASC3	CASC3	CASC3 exon junction complex subunit, transcript variant X2	0.963294	-0.0539525	0.760369	0.939579	no	down	49.2925	46.62
gene-CASD1	CASD1	CAS1 domain containing 1, transcript variant X2	1.5921	0.670928	0.022218	0.216136	no	up	9.8975	15.95
gene-CASK	CASK	calcium/calmodulin dependent serine protein kinase	1.07409	0.103119	0.651764	0.907168	no	up	13.335	14.685
gene-CASKIN1	CASKIN1	CASK interacting protein 1	0.607981	-0.717902	0.0991044	0.468486	no	down	0.42	0.2
gene-CASKIN2	CASKIN2	CASK interacting protein 2, transcript variant X2	0.72355	-0.466836	0.0814714	0.426536	no	down	10.115	7.0025
gene-CASP1	CASP1	caspase 1, transcript variant X1	1.34379	0.426303	0.166335	0.586337	no	up	6.825	9.1725
gene-CASP10	CASP10	caspase 10	0.779977	-0.358497	0.236521	0.670101	no	down	19.175	15.315
[truncated: 17,816 more rows]

## Sheet: DEGs
Table S6b. DEGs in C vs DC (Up DEG (DC/C), P<0.05 & FC>2; Number=264; Down DEG (DC/C),P<0.05 & FC<0.5; Number=633)
Gene id	Gene name	Gene description	FC(DC/C)	Log2FC(DC/C)	Pvalue	Padjust	Significant	Regulate	C	DC
MSTRG.43100			0.291351	-1.77917	3.06761e-05	0.00195223	yes	down	1423.38	421.125
gene-AATK	AATK	apoptosis associated tyrosine kinase, transcript variant X1	0.421436	-1.24661	0.0278387	0.246302	yes	down	3.1075	1.175
gene-ABAT	ABAT	4-aminobutyrate aminotransferase, transcript variant X1	0.185652	-2.42933	2.68569e-06	0.000287182	yes	down	4.8175	0.8675
gene-ABCA7	ABCA7	ATP binding cassette subfamily A member 7	0.479717	-1.05974	0.0112235	0.146503	yes	down	8.7625	3.7675
gene-ABCB1	ABCB1	ATP binding cassette subfamily B member 1, transcript variant X1	0.256391	-1.96358	0.00102319	0.0280036	yes	down	45.635	11.9575
gene-ABCC3	ABCC3	ATP binding cassette subfamily C member 3	0.440674	-1.18222	1.95576e-05	0.00142175	yes	down	61.74	28.0375
gene-ABCC6	ABCC6	ATP binding cassette subfamily C member 6, transcript variant X3	0.478715	-1.06276	0.00210722	0.0476118	yes	down	5.885	2.685
gene-ABCG2	ABCG2	ATP binding cassette subfamily G member 2 (Junior blood group), transcript variant X1	0.457007	-1.12971	0.00373274	0.0712903	yes	down	39.295	18.32
gene-ABCG4	ABCG4	ATP binding cassette subfamily G member 4, transcript variant X1	0.479283	-1.06105	0.0399617	0.301049	yes	down	0.225	0.105
gene-ABHD17C	ABHD17C	abhydrolase domain containing 17C, depalmitoylase	0.411786	-1.28003	0.000211865	0.00879599	yes	down	47.88	19.785
gene-ACAA2	ACAA2	acetyl-CoA acyltransferase 2	0.485859	-1.04139	0.00220106	0.0493682	yes	down	31.6425	16.485
gene-ACADS	ACADS	acyl-CoA dehydrogenase short chain	0.253443	-1.98027	2.44784e-06	0.000264828	yes	down	228.47	59.275
gene-ACER1	ACER1	alkaline ceramidase 1	0.0438445	-4.51146	6.06524e-06	0.000551194	yes	down	1.4775	0.0725
gene-ACOD1	ACOD1	aconitate decarboxylase 1	3.13353	1.64779	0.000997207	0.027415	yes	up	1.4425	4.4275
gene-ACOX1	ACOX1	acyl-CoA oxidase 1, transcript variant X1	0.38972	-1.35949	0.000330704	0.0122627	yes	down	120.735	48.9425
gene-ACOX2	ACOX2	acyl-CoA oxidase 2, transcript variant X1	0.312318	-1.67891	4.71552e-10	1.44546e-07	yes	down	36.0575	11.39
gene-ACSF2	ACSF2	acyl-CoA synthetase family member 2, transcript variant X1	0.228484	-2.12984	7.519e-07	9.40745e-05	yes	down	269.645	66.0725
gene-ACTA1	ACTA1	actin alpha 1, skeletal muscle, transcript variant X1	6.12007	2.61355	0.0250354	0.230918	yes	up	3.88	29.345
gene-ADAM28	ADAM28	ADAM metallopeptidase domain 28, transcript variant X1	3.24641	1.69885	4.81653e-11	1.96857e-08	yes	up	1.8825	5.8525
gene-ADAMTS19	ADAMTS19	ADAM metallopeptidase with thrombospondin type 1 motif 19	3.09487	1.62988	0.00263036	0.0557988	yes	up	0.63	2.175
gene-ADCY10	ADCY10	adenylate cyclase 10, transcript variant X1	3.96398	1.98695	0.0285859	0.249763	yes	up	0.035	0.1425
gene-ADGRF4	ADGRF4	adhesion G protein-coupled receptor F4, transcript variant X2	3.05492	1.61113	0.0141903	0.168111	yes	up	0.105	0.3375
gene-ADSS1	ADSS1	adenylosuccinate synthase 1	0.386815	-1.37029	0.000430972	0.0149555	yes	down	11.5125	4.78
gene-AGBL3	AGBL3	AGBL carboxypeptidase 3, transcript variant X13	10.6011	3.40614	0.0155348	1	yes	up	0.01	0.125
gene-AGTR1	AGTR1	angiotensin II receptor type 1, transcript variant X7	2.40796	1.26781	0.000481613	0.0161345	yes	up	1.89	4.73
gene-AHCYL2	AHCYL2	adenosylhomocysteinase like 2, transcript variant X1	0.233825	-2.0965	2.62285e-05	0.00177351	yes	down	140.51	34.6025
gene-AKR1B1	AKR1B1	aldo-keto reductase family 1 member B	0.455325	-1.13503	6.82507e-05	0.00368114	yes	down	200.245	94.39
gene-ALAS2	ALAS2	5'-aminolevulinate synthase 2	0.114512	-3.12642	0.00115605	0.0307699	yes	down	0.37	0.045
gene-ALDOB	ALDOB	aldolase, fructose-bisphosphate B	0.082474	-3.59992	1.05273e-12	6.24574e-10	yes	down	155.493	14.065
gene-ALOX12	ALOX12	arachidonate 12-lipoxygenase, 12S type	3.27065	1.70958	0.0170664	0.186172	yes	up	0.115	0.405
gene-ALPK2	ALPK2	alpha kinase 2, transcript variant X5	2.06729	1.04774	0.000312295	0.0118096	yes	up	1.6225	3.335
gene-AMN	AMN	amnion associated transmembrane protein, transcript variant X1	0.402532	-1.31282	0.027752	0.245865	yes	down	6.29	2.235
gene-AMT	AMT	aminomethyltransferase, transcript variant X1	0.324868	-1.62208	5.2252e-11	2.08917e-08	yes	down	11.425	3.51
gene-ANGPTL1	ANGPTL1	angiopoietin like 1, transcript variant X1	2.12744	1.08912	0.00420122	0.0780493	yes	up	4.735	10.5875
gene-ANK3	ANK3	ankyrin 3, transcript variant X1	0.447898	-1.15876	1.94793e-05	0.00142168	yes	down	34.1725	14.7125
gene-ANKRD2	ANKRD2	ankyrin repeat domain 2, transcript variant X1	0.343054	-1.54349	0.0235763	0.223427	yes	down	0.755	0.225
gene-ANKRD40CL	ANKRD40CL	ANKRD40 C-terminal like, transcript variant X1	0.470054	-1.0891	0.00216903	0.0487687	yes	down	10.535	5.135
gene-ANKS4B	ANKS4B	ankyrin repeat and sterile alpha motif domain containing 4B	0.259593	-1.94568	0.000222519	0.0091352	yes	down	47.88	13.36
gene-ANO5	ANO5	anoctamin 5	2.2815	1.18998	0.00162701	0.0392188	yes	up	0.22	0.54
gene-ANO9	ANO9	anoctamin 9, transcript variant X5	0.490087	-1.02889	2.84519e-06	0.00030074	yes	down	39.15	19.1625
gene-ANXA13	ANXA13	annexin A13, transcript variant X1	0.47067	-1.08721	0.0297854	0.25551	yes	down	9.2225	4.61
gene-AOC1	AOC1	amine oxidase copper containing 1, transcript variant X1	0.182188	-2.4565	1.67379e-06	0.000186571	yes	down	41.445	7.99
gene-APOC3	APOC3	apolipoprotein C3	0.306393	-1.70655	0.000501033	0.0167241	yes	down	4.12	1.2625
gene-AQP11	AQP11	aquaporin 11	0.311257	-1.68382	0.000168342	0.00742481	yes	down	2.02	0.66
gene-AQP5	AQP5	aquaporin 5	9.41559	3.23505	1.9001e-10	6.47161e-08	yes	up	0.68	6.5375
gene-AQP6	AQP6	aquaporin 6	7.43781	2.89488	3.08802e-06	0.000320875	yes	up	0.0275	0.1975
gene-AQP7	AQP7	aquaporin 7, transcript variant X1	0.11326	-3.14229	8.21662e-05	0.00411771	yes	down	3.47	0.39
gene-ARC	ARC	activity regulated cytoskeleton associated protein	3.21389	1.68432	0.0403725	0.30245	yes	up	0.1575	0.4975
gene-ARHGEF16	ARHGEF16	Rho guanine nucleotide exchange factor 16, transcript variant X3	0.477751	-1.06567	0.0017457	0.0412478	yes	down	21.4675	9.8975
gene-ARL14	ARL14	ADP ribosylation factor like GTPase 14	0.365345	-1.45267	0.0156986	0.178227	yes	down	14.18	5.7
gene-ASB4	ASB4	ankyrin repeat and SOCS box containing 4	2.49533	1.31923	0.0131431	0.161673	yes	up	0.1375	0.38
gene-ASCL4	ASCL4	achaete-scute family bHLH transcription factor 4	2.20946	1.14369	0.0118824	0.152187	yes	up	0.1075	0.2425
gene-ASIC5	ASIC5	acid sensing ion channel subunit family member 5	3.03288	1.60069	0.00301741	0.0615941	yes	up	0.135	0.435
gene-ASPN	ASPN	asporin, transcript variant X1	2.80647	1.48876	0.00473419	0.0848647	yes	up	7.3175	19.9225
gene-ASS1	ASS1	argininosuccinate synthase 1	0.381951	-1.38854	6.11372e-06	0.000551194	yes	down	100.125	39.7
gene-ATP10B	ATP10B	ATPase phospholipid transporting 10B (putative), transcript variant X1	0.359267	-1.47687	8.17467e-05	0.00410788	yes	down	57.31	21.3525
gene-ATP1A1	ATP1A1	ATPase Na+/K+ transporting subunit alpha 1, transcript variant X2	0.481026	-1.05581	0.00392723	0.0737037	yes	down	457.283	233.03
gene-ATP1B1	ATP1B1	ATPase Na+/K+ transporting subunit beta 1	0.439973	-1.18451	0.000685313	0.0209669	yes	down	271.363	126.073
gene-ATP2B1	ATP2B1	ATPase plasma membrane Ca2+ transporting 1, transcript variant X1	0.403427	-1.30962	0.000130262	0.00595141	yes	down	156.215	62.945
gene-ATP6V1C2	ATP6V1C2	ATPase H+ transporting V1 subunit C2, transcript variant X1	0.42349	-1.2396	7.00158e-05	0.00373444	yes	down	3.265	0.745
gene-B3GALT2	B3GALT2	beta-1,3-galactosyltransferase 2, transcript variant X2	0.35656	-1.48778	0.0024929	0.0538138	yes	down	30.265	11.4875
gene-B3GAT1	B3GAT1	beta-1,3-glucuronyltransferase 1, transcript variant X2	0.446469	-1.16337	0.0312343	0.262106	yes	down	0.225	0.105
gene-B3GNT3	B3GNT3	UDP-GlcNAc:betaGal beta-1,3-N-acetylglucosaminyltransferase 3	0.284179	-1.81513	1.39245e-07	2.22695e-05	yes	down	46.8775	13.3025
gene-B3GNT6	B3GNT6	UDP-GlcNAc:betaGal beta-1,3-N-acetylglucosaminyltransferase 6, transcript variant X3	0.308958	-1.69452	0.000455535	0.0155729	yes	down	25.4525	7.2
gene-B4GALNT2	B4GALNT2	beta-1,4-N-acetyl-galactosaminyltransferase 2, transcript variant X2	0.121341	-3.04286	3.49004e-07	4.75655e-05	yes	down	102.44	13.5625
gene-BAD	BAD	BCL2 associated agonist of cell death	0.485338	-1.04294	0.0434891	0.315005	yes	down	38.5	16.165
gene-BAIAP2L1	BAIAP2L1	BAR/IMD domain containing adaptor protein 2 like 1, transcript variant X1	0.442576	-1.176	0.0011798	0.0312705	yes	down	37.88	17.7275
gene-BAIAP2L2	BAIAP2L2	BAR/IMD domain containing adaptor protein 2 like 2	0.475529	-1.0724	4.46212e-05	0.00266452	yes	down	41.01	19.205
gene-BARX2	BARX2	BARX homeobox 2	0.218793	-2.19236	1.6288e-07	2.4964e-05	yes	down	2.6	0.55
gene-BCAR1	BCAR1	BCAR1 scaffold protein, Cas family member, transcript variant X1	0.488738	-1.03287	0.00068894	0.0209784	yes	down	51.6575	24.1925
gene-BDH1	BDH1	3-hydroxybutyrate dehydrogenase 1	0.137385	-2.86371	2.48838e-10	8.17254e-08	yes	down	202.838	30.15
gene-BMP3	BMP3	bone morphogenetic protein 3	0.290191	-1.78492	2.0766e-05	0.00149776	yes	down	5.2725	1.5875
gene-BSG	BSG	basigin (Ok blood group)	0.379195	-1.39899	0.000190638	0.00807733	yes	down	543.383	207.252
gene-BSND	BSND	barttin CLCNK type accessory subunit beta, transcript variant X5	0.358809	-1.47871	7.16986e-05	0.00380023	yes	down	0.89	0.335
gene-BSPRY	BSPRY	B-box and SPRY domain containing	0.497124	-1.00832	0.000446084	0.0153241	yes	down	23.6825	11.08
gene-BTBD8	BTBD8	BTB domain containing 8	0.390967	-1.35488	2.7412e-05	0.00180838	yes	down	11.0225	4.37
gene-BVES	BVES	blood vessel epicardial substance, transcript variant X1	3.1857	1.67161	0.0477161	0.327827	yes	up	2.8325	10.1975
gene-C10H9orf152	C10H9orf152	chromosome 10 C9orf152 homolog, transcript variant X1	2.73801	1.45313	0.00276663	0.0576262	yes	up	0.5375	1.3625
gene-C12H8orf34	C12H8orf34	chromosome 12 C8orf34 homolog, transcript variant X1	3.26508	1.70712	0.0180107	1	yes	up	0.065	0.27
gene-C17H11orf94	C17H11orf94	chromosome 17 C11orf94 homolog	0.460923	-1.1174	0.045915	0.322644	yes	down	0.35	0.185
gene-C1GALT1	C1GALT1	core 1 synthase, glycoprotein-N-acetylgalactosamine 3-beta-galactosyltransferase 1, transcript variant X1	0.421565	-1.24617	0.000560463	0.0180843	yes	down	32.6375	14.7725
gene-C1H7orf31	C1H7orf31	chromosome 1 C7orf31 homolog	0.0399423	-4.64594	4.30266e-12	2.19818e-09	yes	down	0.89	0.04
gene-C1QA	C1QA	complement C1q A chain, transcript variant X1	2.07205	1.05106	0.00434164	0.0799314	yes	up	79.4275	166.887
gene-C1QTNF4	C1QTNF4	C1q and TNF related 4, transcript variant X2	9.68913	3.27637	0.0395973	1	yes	up	0.005	0.0825
gene-C22H12orf56	C22H12orf56	chromosome 22 C12orf56 homolog, transcript variant X2	4.5783	2.19481	0.0346614	1	yes	up	0.015	0.0625
gene-C29H11orf86	C29H11orf86	chromosome 29 C11orf86 homolog	0.334163	-1.58138	7.51451e-05	0.00388401	yes	down	6.6325	2.17
gene-C2CD2L	C2CD2L	C2CD2 like, transcript variant X1	0.479193	-1.06132	3.1101e-13	2.18141e-10	yes	down	24.5025	11.65
gene-C2H10orf99	C2H10orf99	chromosome 2 C10orf99 homolog	0.324274	-1.62471	3.18323e-05	0.00201189	yes	down	880.34	300.005
gene-C3H4orf54	C3H4orf54	chromosome 3 C4orf54 homolog	0.44338	-1.17338	0.0106272	0.141328	yes	down	0.195	0.0825
gene-C4H2orf88	C4H2orf88	chromosome 4 C2orf88 homolog, transcript variant X4	0.494898	-1.0148	0.00920604	0.129084	yes	down	4.5725	2.28
gene-C5H1orf210	C5H1orf210	chromosome 5 C1orf210 homolog, transcript variant X3	0.378577	-1.40134	0.00021385	0.00885841	yes	down	68.9725	26.805
gene-C6H2orf81	C6H2orf81	chromosome 6 C2orf81 homolog	0.165543	-2.59472	3.76751e-16	4.33075e-13	yes	down	2.0275	0.345
gene-C6H2orf92	C6H2orf92	chromosome 6 C2orf92 homolog, transcript variant X2	2.01525	1.01096	0.044191	0.317053	yes	up	0.3475	0.6325
gene-C7H18orf63	C7H18orf63	chromosome 7 C18orf63 homolog, transcript variant X1	0.141987	-2.81617	0.0239636	1	yes	down	0.1075	0.015
gene-C8H22orf31	C8H22orf31	chromosome 8 C22orf31 homolog	12.5773	3.65275	0.0494962	1	yes	up	0	0.11
gene-C8H6orf132	C8H6orf132	chromosome 8 C6orf132 homolog	0.407699	-1.29442	2.96005e-07	4.15582e-05	yes	down	11.015	4.565
gene-C8H6orf141	C8H6orf141	chromosome 8 C6orf141 homolog, transcript variant X2	0.497467	-1.00733	0.0013738	0.034803	yes	down	26.0025	13.3275
gene-CA12	CA12	carbonic anhydrase 12, transcript variant X1	0.23369	-2.09733	6.7858e-07	8.6072e-05	yes	down	127.995	31.715
gene-CA2	CA2	carbonic anhydrase 2	0.428174	-1.22373	0.0113359	0.147761	yes	down	232.327	102.86
gene-CA8	CA8	carbonic anhydrase 8	2.15436	1.10726	3.31323e-07	4.58173e-05	yes	up	1.955	4.1225
gene-CACNA1G	CACNA1G	calcium voltage-gated channel subunit alpha1 G, transcript variant X1	0.423694	-1.23891	5.08592e-06	0.000477247	yes	down	0.995	0.415
gene-CALB2	CALB2	calbindin 2	3.1498	1.65526	0.0124052	0.155903	yes	up	0.2675	0.97
gene-CALD1	CALD1	caldesmon 1, transcript variant X2	2.0409	1.0292	0.0345687	0.277637	yes	up	116.157	274.905
gene-CAMSAP3	CAMSAP3	calmodulin regulated spectrin associated protein family member 3, transcript variant X1	0.497576	-1.00701	0.0125101	0.156806	yes	down	13.7725	6.34
gene-CAPN1	CAPN1	calpain 1, transcript variant X2	0.398403	-1.3277	7.02543e-05	0.00373444	yes	down	360.087	148.002
gene-CAPN13	CAPN13	calpain 13	3.46929	1.79464	0.0160962	0.180403	yes	up	0.8075	2.82
gene-CAPN2	CAPN2	calpain 2	0.482322	-1.05193	0.00758347	0.114043	yes	down	159.335	83.0125
gene-CAPSL	CAPSL	calcyphosine like	10.4583	3.38657	0.0148372	1	yes	up	0.02	0.2525
gene-CBLC	CBLC	Cbl proto-oncogene C, transcript variant X1	0.441915	-1.17816	0.00566817	0.0953559	yes	down	9.185	4.0475
gene-CCDC13	CCDC13	coiled-coil domain containing 13, transcript variant X2	0.43837	-1.18978	0.000260671	0.0102441	yes	down	2.415	1.2125
gene-CCDC96	CCDC96	coiled-coil domain containing 96	5.00199	2.3225	0.0205034	1	yes	up	0.0225	0.1425
gene-CCL17	CCL17	C-C motif chemokine ligand 17, transcript variant X1	0.354768	-1.49505	0.046984	0.326573	yes	down	2.3225	0.7125
gene-CCN4	CCN4	cellular communication network factor 4, transcript variant X1	2.36449	1.24153	0.009828	0.134238	yes	up	1.0075	2.365
gene-CD68	CD68	CD68 molecule	2.04717	1.03363	0.0271991	0.242956	yes	up	67.4275	152.03
gene-CDC42EP5	CDC42EP5	CDC42 effector protein 5	0.420299	-1.25051	4.57028e-05	0.00269412	yes	down	29.105	11.46
gene-CDH7	CDH7	cadherin 7, transcript variant X1	3.30955	1.72664	0.0482452	0.330229	yes	up	0.04	0.1625
gene-CDHR2	CDHR2	cadherin related family member 2, transcript variant X1	0.210783	-2.24617	1.94298e-05	0.00142168	yes	down	101.282	22.9975
gene-CDHR5	CDHR5	cadherin related family member 5, transcript variant X1	0.186198	-2.42509	1.15332e-05	0.000932462	yes	down	70.5675	13.85
gene-CDK18	CDK18	cyclin dependent kinase 18, transcript variant X2	0.325956	-1.61725	3.60745e-10	1.14393e-07	yes	down	13.395	4.33
gene-CDKL2	CDKL2	cyclin dependent kinase like 2	2.00617	1.00444	0.00162183	0.0391452	yes	up	0.4975	0.98
gene-CDKN1A	CDKN1A	cyclin dependent kinase inhibitor 1A, transcript variant X3	0.307114	-1.70315	4.65177e-09	1.10573e-06	yes	down	88.935	26.5475
gene-CDKN2B	CDKN2B	cyclin dependent kinase inhibitor 2B, transcript variant X2	0.352692	-1.50352	0.000861292	0.0245976	yes	down	21.9425	6.7825
gene-CDS1	CDS1	CDP-diacylglycerol synthase 1	0.49911	-1.00257	0.0364441	0.285571	yes	down	16.51	8.7225
gene-CDX2	CDX2	caudal type homeobox 2, transcript variant X1	0.372042	-1.42646	1.5279e-06	0.000171349	yes	down	171.915	65.2675
gene-CELSR1	CELSR1	cadherin EGF LAG seven-pass G-type receptor 1, transcript variant X1	0.284023	-1.81592	0.00118166	0.0312705	yes	down	2.325	0.6125
gene-CFAP52	CFAP52	cilia and flagella associated protein 52	0.366591	-1.44776	0.00386155	0.072768	yes	down	0.795	0.2975
gene-CFL2	CFL2	cofilin 2, transcript variant X2	2.30236	1.20311	0.0371701	0.288575	yes	up	13.37	34.365
gene-CFTR	CFTR	CF transmembrane conductance regulator	2.71941	1.44329	9.20136e-05	0.0045249	yes	up	4.295	11.925
gene-CHGA	CHGA	chromogranin A	2.2498	1.1698	0.00065271	0.0202098	yes	up	15.3025	32.6625
gene-CHI3L1	CHI3L1	chitinase 3 like 1	4.78688	2.25909	0.00312009	0.0629908	yes	up	0.22	0.955
gene-CHODL	CHODL	chondrolectin	7.37449	2.88254	1.35472e-07	2.18562e-05	yes	up	0.19	1.605
gene-CHP2	CHP2	calcineurin like EF-hand protein 2, transcript variant X1	0.0901972	-3.47077	3.29027e-12	1.74343e-09	yes	down	489.858	48.0275
gene-CHRM1	CHRM1	cholinergic receptor muscarinic 1, transcript variant X1	2.58645	1.37097	0.00119271	0.0314727	yes	up	0.875	2.355
gene-CHRNA2	CHRNA2	cholinergic receptor nicotinic alpha 2 subunit	0.201095	-2.31405	0.0250395	1	yes	down	0.16	0.0375
gene-CHST4	CHST4	carbohydrate sulfotransferase 4	0.227718	-2.13468	4.04147e-08	7.90752e-06	yes	down	61.28	14.9
gene-CIDEC	CIDEC	cell death inducing DFFA like effector c, transcript variant X1	0.174786	-2.51634	5.47723e-06	0.000506217	yes	down	22.1975	4.065
gene-CISD3	CISD3	CDGSH iron sulfur domain 3, transcript variant X1	0.319366	-1.64672	1.8725e-07	2.77735e-05	yes	down	101.015	32.635
gene-CKB	CKB	creatine kinase B	0.482507	-1.05138	0.00359415	0.0690738	yes	down	259.108	131.32
gene-CLCA1	CLCA1	chloride channel accessory 1	2.92457	1.54823	0.00326381	0.0651485	yes	up	173.115	515.08
gene-CLCN1	CLCN1	chloride voltage-gated channel 1	0.403597	-1.30901	7.50283e-05	0.00388401	yes	down	0.58	0.2225
gene-CLCN2	CLCN2	chloride voltage-gated channel 2	0.190592	-2.39144	5.52153e-08	1.03625e-05	yes	down	40.4975	8.19
gene-CLCN5	CLCN5	chloride voltage-gated channel 5, transcript variant X1	0.455631	-1.13406	0.00082862	0.0241521	yes	down	13.4075	6.3225
gene-CLDN11	CLDN11	claudin 11	0.146091	-2.77506	7.71266e-07	9.52022e-05	yes	down	15.0275	1.9675
gene-CLDN2	CLDN2	claudin 2, transcript variant X2	3.44463	1.78435	0.035742	0.282131	yes	up	7.7125	26.0175
gene-CLDN22	CLDN22	claudin 22	312.179	8.28623	6.21745e-11	2.43301e-08	yes	up	0	1.545
gene-CLDN23	CLDN23	claudin 23	0.423264	-1.24037	0.00033525	0.0123827	yes	down	7.1025	3.08
gene-CLDN4	CLDN4	claudin 4	0.472106	-1.08282	0.00331531	0.0659192	yes	down	121.91	55.845
gene-CLEC12A	CLEC12A	C-type lectin domain family 12 member A, transcript variant X2	2.91183	1.54193	0.0280886	0.247298	yes	up	0.71	2.28
gene-CLEC4E	CLEC4E	C-type lectin domain family 4 member E	2.44159	1.28782	0.041042	0.305481	yes	up	1.29	3.1925
gene-CLEC6A	CLEC6A	C-type lectin domain containing 6A	4.18318	2.0646	0.000469086	0.0158012	yes	up	0.72	3.13
gene-CLRN3	CLRN3	clarin 3	0.310078	-1.6893	0.00190674	0.0440562	yes	down	38.2625	12.4225
gene-CLYBL	CLYBL	citramalyl-CoA lyase, transcript variant X1	0.398931	-1.32579	0.00169341	0.0406066	yes	down	40.6575	17.545
gene-CMBL	CMBL	carboxymethylenebutenolidase homolog, transcript variant X3	0.319998	-1.64387	0.000847396	0.0244408	yes	down	317.027	107.085
gene-CMPK1	CMPK1	cytidine/uridine monophosphate kinase 1	0.492154	-1.02282	0.00766874	0.114763	yes	down	112.795	57.995
gene-CMYA5	CMYA5	cardiomyopathy associated 5	4.47018	2.16033	0.000273718	0.0105984	yes	up	0.1875	0.8775
gene-CNBD1	CNBD1	cyclic nucleotide binding domain containing 1, transcript variant X12	42.4703	5.40838	7.48669e-05	1	yes	up	0	0.135
gene-CNNM1	CNNM1	cyclin and CBS domain divalent metal cation transport mediator 1	3.71649	1.89394	0.000369548	0.0131975	yes	up	0.1275	0.52
gene-CNNM4	CNNM4	cyclin and CBS domain divalent metal cation transport mediator 4, transcript variant X4	0.479071	-1.06169	0.000765163	0.0226982	yes	down	39.585	19.9675
gene-CNTN2	CNTN2	contactin 2, transcript variant X1	3.67391	1.87731	0.00010483	0.00504098	yes	up	0.3225	1.2675
gene-CNTN3	CNTN3	contactin 3, transcript variant X1	2.06246	1.04436	0.00353292	0.0683974	yes	up	0.515	0.88
gene-COBL	COBL	cordon-bleu WH2 repeat protein, transcript variant X1	0.427187	-1.22706	8.56877e-05	0.00427092	yes	down	54.01	24.6825
gene-COL17A1	COL17A1	collagen type XVII alpha 1 chain	0.343128	-1.54318	0.000111966	0.00528019	yes	down	167.393	59.9875
gene-COL28A1	COL28A1	collagen type XXVIII alpha 1 chain, transcript variant X1	0.0292538	-5.09523	2.78697e-33	1.02516e-29	yes	down	52.4975	1.4775
gene-CORO2A	CORO2A	coronin 2A, transcript variant X1	0.488125	-1.03468	0.0143837	0.169363	yes	down	16.27	8.3425
gene-CPLX3	CPLX3	complexin 3	0.331944	-1.59099	1.07376e-05	0.000881637	yes	down	3.31	1.0275
gene-CPN1	CPN1	carboxypeptidase N subunit 1, transcript variant X1	0.229885	-2.12101	0.00291569	1	yes	down	0.3475	0.08
gene-CPNE2	CPNE2	copine 2, transcript variant X1	0.445939	-1.16508	7.22474e-06	0.000632749	yes	down	17.1125	7.7375
gene-CPNE5	CPNE5	copine 5, transcript variant X1	0.169956	-2.55677	0.000165379	0.00731166	yes	down	7.21	0.9975
gene-CPNE6	CPNE6	copine 6, transcript variant X2	0.416916	-1.26217	0.0122914	0.155219	yes	down	0.6675	0.2625
gene-CPNE8	CPNE8	copine 8	0.481907	-1.05317	0.00615773	0.100135	yes	down	13.055	6.4225
gene-CPT1A	CPT1A	carnitine palmitoyltransferase 1A, transcript variant X1	0.453181	-1.14184	0.00155181	0.0379028	yes	down	78.4325	37.205
gene-CRACD	CRACD	capping protein inhibiting regulator of actin dynamics, transcript variant X2	0.428163	-1.22377	5.85493e-05	0.00327307	yes	down	24.3875	10.82
gene-CRACDL	CRACDL	CRACD like, transcript variant X3	0.297037	-1.75129	5.35455e-13	3.51718e-10	yes	down	18.295	5.525
gene-CRAT	CRAT	carnitine O-acetyltransferase, transcript variant X2	0.492373	-1.02218	7.73476e-05	0.00398481	yes	down	76.3125	38.03
gene-CREB3L1	CREB3L1	cAMP responsive element binding protein 3 like 1	0.283356	-1.81931	9.84009e-08	1.67573e-05	yes	down	154.238	43.63
gene-CREG2	CREG2	cellular repressor of E1A stimulated genes 2	0.494383	-1.0163	0.0338983	0.274129	yes	down	0.7325	0.38
gene-CRIP1	CRIP1	cysteine rich protein 1, transcript variant X3	0.340235	-1.5554	3.51414e-06	0.000355122	yes	down	2777.26	946.87
gene-CRISPLD1	CRISPLD1	cysteine rich secretory protein LCCL domain containing 1	2.43605	1.28454	0.00675421	0.105994	yes	up	0.52	1.25
gene-CRYBG2	CRYBG2	crystallin beta-gamma domain containing 2, transcript variant X4	0.416535	-1.26349	2.01177e-06	0.00022156	yes	down	6.5625	2.8025
gene-CRYM	CRYM	crystallin mu, transcript variant X1	0.379953	-1.39611	0.000519166	0.0171427	yes	down	8.02	3.1575
gene-CSTA	CSTA	cystatin A	0.210301	-2.24947	2.03512e-05	0.00147362	yes	down	43.6475	9.22
gene-CTH	CTH	cystathionine gamma-lyase, transcript variant X2	0.300372	-1.73518	7.21205e-05	0.00380069	yes	down	119.375	38.3175
gene-CTHRC1	CTHRC1	collagen triple helix repeat containing 1, transcript variant X1	2.71882	1.44298	0.00784509	0.116548	yes	up	0.88	2.6225
gene-CTNNA3	CTNNA3	catenin alpha 3, transcript variant X3	0.477674	-1.0659	0.0294002	0.253655	yes	down	1.19	0.5425
gene-CTSL	CTSL	cathepsin L	7.32857	2.87353	1.73269e-07	2.59087e-05	yes	up	2.0275	14.345
gene-CTXN3	CTXN3	cortexin 3, transcript variant X7	5.06004	2.33915	0.0262399	1	yes	up	0.0375	0.2075
gene-CXCL13	CXCL13	C-X-C motif chemokine ligand 13	2.88477	1.52846	0.00894781	0.126591	yes	up	31.8925	85.665
gene-CXCL8	CXCL8	C-X-C motif chemokine ligand 8	2.50441	1.32447	0.0105855	0.141079	yes	up	2.66	6.875
gene-CXCL9	CXCL9	C-X-C motif chemokine ligand 9, transcript variant X1	3.19014	1.67362	0.000273189	0.0105984	yes	up	19.9325	63.3
gene-DAB1	DAB1	DAB adaptor protein 1, transcript variant X1	0.329749	-1.60056	0.0125867	0.157372	yes	down	2.36	0.775
gene-DAPK2	DAPK2	death associated protein kinase 2, transcript variant X1	0.414037	-1.27217	8.0764e-05	0.00406962	yes	down	28.895	12.1
gene-DCC	DCC	DCC netrin 1 receptor	3.08168	1.62372	0.0010443	0.0284544	yes	up	0.2225	0.715
gene-DHRS11	DHRS11	dehydrogenase/reductase 11, transcript variant X1	0.370177	-1.43371	6.15658e-05	0.00338835	yes	down	112.49	44.03
gene-DKK2	DKK2	dickkopf WNT signaling pathway inhibitor 2	2.72932	1.44854	0.00624543	0.101154	yes	up	1.59	4.8575
gene-DMP1	DMP1	dentin matrix acidic phosphoprotein 1	3.16785	1.6635	0.0194766	0.201183	yes	up	0.0775	0.255
gene-DOK4	DOK4	docking protein 4	0.474343	-1.076	0.00104228	0.0284415	yes	down	28.2025	13.4325
gene-DRD1	DRD1	dopamine receptor D1	2.35285	1.23441	0.0310049	0.260861	yes	up	0.7	1.655
gene-DSC2	DSC2	desmocollin 2, transcript variant X1	0.356786	-1.48687	0.000674878	0.0206873	yes	down	104.12	39.0925
gene-DUOX1	DUOX1	dual oxidase 1, transcript variant X1	0.485371	-1.04284	0.00447865	0.0815647	yes	down	0.95	0.4675
gene-DUOX2	DUOX2	dual oxidase 2	0.305546	-1.71054	0.000165017	0.00731166	yes	down	65.895	19.7625
gene-DUOXA2	DUOXA2	dual oxidase maturation factor 2	0.403593	-1.30903	0.028792	0.250968	yes	down	14.035	5.41
gene-DUSP8	DUSP8	dual specificity phosphatase 8, transcript variant X2	0.401395	-1.31691	9.1851e-07	0.000109696	yes	down	5.95	1.9975
gene-ECH1	ECH1	enoyl-CoA hydratase 1	0.424394	-1.23652	7.84814e-05	0.00400953	yes	down	132.903	57.515
gene-EFNA2	EFNA2	ephrin A2	0.247329	-2.0155	0.00954092	1	yes	down	0.265	0.055
gene-EFNA3	EFNA3	ephrin A3, transcript variant X1	0.245568	-2.02581	2.65176e-10	8.55635e-08	yes	down	4.3825	1.1375
gene-EFNA4	EFNA4	ephrin A4, transcript variant X1	0.378434	-1.40189	6.00779e-06	0.000549728	yes	down	11.6875	4.575
gene-EHHADH	EHHADH	enoyl-CoA hydratase and 3-hydroxyacyl CoA dehydrogenase, transcript variant X1	0.475857	-1.0714	0.0012857	0.0331648	yes	down	125.403	96.455
gene-ELOVL4	ELOVL4	ELOVL fatty acid elongase 4	2.95404	1.56269	0.0254487	0.233296	yes	up	0.14	0.415
gene-EMP1	EMP1	epithelial membrane protein 1	0.33479	-1.57867	0.00207794	0.0470659	yes	down	191.822	67.9925
gene-ENO3	ENO3	enolase 3	0.498614	-1.004	0.016967	0.185432	yes	down	2.4575	1.28
gene-ENTPD5	ENTPD5	ectonucleoside triphosphate diphosphohydrolase 5 (inactive), transcript variant X1	0.319278	-1.64712	9.03721e-05	0.00446807	yes	down	72.9525	24.415
gene-ENTPD8	ENTPD8	ectonucleoside triphosphate diphosphohydrolase 8, transcript variant X1	0.480457	-1.05752	0.00601347	0.0991038	yes	down	9.6375	4.0775
gene-EPB41L3	EPB41L3	erythrocyte membrane protein band 4.1 like 3, transcript variant X5	0.406082	-1.30016	0.000602149	0.0189837	yes	down	104.537	45.69
gene-EPB41L4B	EPB41L4B	erythrocyte membrane protein band 4.1 like 4B	0.466249	-1.10083	0.0106045	0.14123	yes	down	23.095	11.455
gene-EPGN	EPGN	epithelial mitogen, transcript variant X1	0.265788	-1.91165	3.37785e-06	0.000343235	yes	down	5.1675	1.455
gene-EPHA1	EPHA1	EPH receptor A1, transcript variant X1	0.379949	-1.39612	2.81658e-06	0.000299437	yes	down	14.825	5.7975
gene-EPHA7	EPHA7	EPH receptor A7, transcript variant X1	2.13218	1.09233	0.00630998	0.101801	yes	up	5.0475	11.2625
gene-EPHB6	EPHB6	EPH receptor B6, transcript variant X1	0.279708	-1.83801	7.1547e-13	4.38631e-10	yes	down	14.72	3.9175
gene-EPHX2	EPHX2	epoxide hydrolase 2, transcript variant X1	0.200347	-2.31943	3.16452e-07	4.40923e-05	yes	down	78.925	17.2175
gene-EPHX4	EPHX4	epoxide hydrolase 4	0.110713	-3.1751	1.91235e-05	0.00141253	yes	down	2.57	0.3175
gene-EPN3	EPN3	epsin 3, transcript variant X2	0.278253	-1.84553	1.33009e-09	3.76353e-07	yes	down	9.355	2.565
gene-EPS8L1	EPS8L1	EPS8 like 1, transcript variant X3	0.485464	-1.04256	0.0334832	0.272729	yes	down	0.8675	0.3875
gene-EPS8L2	EPS8L2	EPS8 like 2	0.303175	-1.72178	2.88475e-07	4.08125e-05	yes	down	75.05	23.085
gene-ERICH3	ERICH3	glutamate rich 3, transcript variant X1	0.473513	-1.07852	0.0146624	0.17122	yes	down	7.9125	4.09
gene-ERN2	ERN2	endoplasmic reticulum to nucleus signaling 2, transcript variant X1	0.469649	-1.09034	0.000389367	0.0137023	yes	down	39.88	17.8675
gene-ESPN	ESPN	espin, transcript variant X1	0.269858	-1.88973	6.59671e-07	8.48438e-05	yes	down	13.23	3.4725
gene-ETHE1	ETHE1	ETHE1 persulfide dioxygenase, transcript variant X1	0.367477	-1.44427	0.00096577	0.0267105	yes	down	447.72	178.002
gene-ETV4	ETV4	ETS variant transcription factor 4, transcript variant X1	2.09587	1.06755	2.76372e-05	0.00181537	yes	up	2.7125	5.5025
gene-EVX1	EVX1	even-skipped homeobox 1	6.11365	2.61203	7.20011e-05	0.00380069	yes	up	0.1	0.69
gene-EVX2	EVX2	even-skipped homeobox 2	86.6368	6.43691	1.4201e-06	0.000161225	yes	up	0.0025	0.275
gene-EYA4	EYA4	EYA transcriptional coactivator and phosphatase 4, transcript variant X2	2.42561	1.27835	0.024183	0.226348	yes	up	0.125	0.275
gene-FA2H	FA2H	fatty acid 2-hydroxylase	0.305725	-1.7097	1.27705e-05	0.00100805	yes	down	31.045	9.96
gene-FABP1	FABP1	fatty acid binding protein 1	0.366816	-1.44687	0.00626718	0.101377	yes	down	404.205	157.335
gene-FAM110A	FAM110A	family with sequence similarity 110 member A, transcript variant X1	0.478999	-1.06191	0.000320716	0.0120135	yes	down	13.56	6.28
gene-FAM162A	FAM162A	family with sequence similarity 162 member A	0.482557	-1.05123	0.011394	0.148202	yes	down	168.69	85.11
gene-FAM183A	FAM183A	family with sequence similarity 183 member A	3.83775	1.94026	0.0425482	1	yes	up	0.1525	0.625
gene-FAM3B	FAM3B	FAM3 metabolism regulating signaling molecule B, transcript variant X1	0.260216	-1.94222	2.86992e-05	0.00185858	yes	down	73.8875	20.4925
gene-FAM53A	FAM53A	family with sequence similarity 53 member A	0.446756	-1.16244	0.0455571	0.32217	yes	down	0.7825	0.34
gene-FAM83D	FAM83D	family with sequence similarity 83 member D	2.31117	1.20863	0.0114872	0.148994	yes	up	11.1425	28.2075
gene-FANCD2OS	FANCD2OS	FANCD2 opposite strand, transcript variant X1	0.0221768	-5.4948	0.00148779	1	yes	down	0.2975	0
gene-FBP1	FBP1	fructose-bisphosphatase 1	0.26827	-1.89824	3.94778e-07	5.29982e-05	yes	down	62.4275	17.3625
gene-FBXL4	FBXL4	F-box and leucine rich repeat protein 4, transcript variant X2	0.487753	-1.03578	0.000441993	0.0152803	yes	down	24.0075	12.13
gene-FBXO36	FBXO36	F-box protein 36, transcript variant X3	3.97288	1.99019	0.0186473	1	yes	up	0.125	0.555
gene-FGF12	FGF12	fibroblast growth factor 12, transcript variant X1	2.40301	1.26484	0.00104066	0.0284395	yes	up	0.1625	0.365
gene-FGF14	FGF14	fibroblast growth factor 14, transcript variant X1	2.48153	1.31123	0.0300214	0.256271	yes	up	0.05	0.1275
gene-FGF17	FGF17	fibroblast growth factor 17, transcript variant X1	0.210203	-2.25014	5.69675e-06	0.000523873	yes	down	0.9875	0.2125
gene-FGF2	FGF2	fibroblast growth factor 2	2.14234	1.09919	0.000110475	0.00523675	yes	up	1.76	3.765
gene-FGF7	FGF7	fibroblast growth factor 7	2.03679	1.0263	0.0156116	0.177679	yes	up	4.75	9.82
gene-FHDC1	FHDC1	FH2 domain containing 1, transcript variant X2	0.433839	-1.20477	1.13315e-07	1.91202e-05	yes	down	12.155	4.8975
gene-FHIP1A	FHIP1A	FHF complex subunit HOOK interacting protein 1A, transcript variant X5	0.38961	-1.3599	1.06425e-05	0.000877747	yes	down	24.8775	9.9525
gene-FHOD3	FHOD3	formin homology 2 domain containing 3	2.62211	1.39073	0.00698557	0.108788	yes	up	0.79	2.2575
gene-FMO3	FMO3	flavin containing dimethylaniline monoxygenase 3, transcript variant X2	0.454873	-1.13646	0.0324511	0.267835	yes	down	0.5675	0.24
gene-FNDC7	FNDC7	fibronectin type III domain containing 7	0.349205	-1.51785	0.00506227	0.0889701	yes	down	0.3125	0.1125
gene-FOXA1	FOXA1	forkhead box A1, transcript variant X1	0.49573	-1.01237	0.00871538	0.124449	yes	down	10.215	4.56
gene-FOXD1	FOXD1	forkhead box D1	0.242538	-2.04372	0.000268236	0.0104746	yes	down	0.425	0.1
gene-FRK	FRK	fyn related Src family tyrosine kinase	0.372581	-1.42437	0.00969799	0.133109	yes	down	14.7475	5.5125
gene-FRMD1	FRMD1	FERM domain containing 1, transcript variant X4	0.298196	-1.74567	3.32267e-06	0.000339503	yes	down	1.2675	0.3475
gene-FRZB	FRZB	frizzled related protein	0.223818	-2.1596	6.43617e-11	2.46613e-08	yes	down	9.3575	2.135
gene-FSD1	FSD1	fibronectin type III and SPRY domain containing 1	0.325829	-1.61781	0.0102992	0.138459	yes	down	0.6075	0.205
gene-FSTL5	FSTL5	follistatin like 5, transcript variant X1	2.35469	1.23554	0.000218857	0.00904136	yes	up	0.4275	1.0675
gene-FUT1	FUT1	fucosyltransferase 1 (H blood group), transcript variant X1	0.311975	-1.6805	0.00218714	0.0491158	yes	down	0.3625	0.1175
gene-FUT2	FUT2	fucosyltransferase 2, transcript variant X2	0.280846	-1.83215	7.85485e-08	1.40259e-05	yes	down	56.3775	16.185
gene-FUT4	FUT4	fucosyltransferase 4	0.431776	-1.21164	0.0495575	0.334877	yes	down	13.0675	4.9075
gene-FXYD4	FXYD4	FXYD domain containing ion transport regulator 4, transcript variant X1	16.7234	4.06379	0.00106968	1	yes	up	0.0125	0.1825
gene-FYB2	FYB2	FYN binding protein 2, transcript variant X1	0.492211	-1.02265	4.90347e-06	0.000464869	yes	down	1.675	0.765
gene-GADL1	GADL1	glutamate decarboxylase like 1, transcript variant X1	0.303417	-1.72063	0.00027828	0.0107524	yes	down	0.645	0.2075
gene-GAL3ST1	GAL3ST1	galactose-3-O-sulfotransferase 1	0.454992	-1.13609	0.0248854	0.230486	yes	down	2.61	1.1225
gene-GAL3ST3	GAL3ST3	galactose-3-O-sulfotransferase 3	2.09927	1.06989	0.0398121	0.300585	yes	up	1.1825	2.53
gene-GALE	GALE	UDP-galactose-4-epimerase, transcript variant X2	0.459833	-1.12082	0.000746108	0.0222406	yes	down	105.3	49.905
gene-GALNT12	GALNT12	polypeptide N-acetylgalactosaminyltransferase 12	0.45889	-1.12378	0.000734142	0.0219908	yes	down	55.265	26.0325
gene-GALNT8	GALNT8	polypeptide N-acetylgalactosaminyltransferase 8, transcript variant X1	2.01348	1.00969	0.00277373	0.0577087	yes	up	1.4375	2.4375
gene-GAREM1	GAREM1	GRB2 associated regulator of MAPK1 subtype 1, transcript variant X1	0.498591	-1.00407	0.00174723	0.0412478	yes	down	14.9225	7.715
gene-GATA4	GATA4	GATA binding protein 4, transcript variant X4	0.320866	-1.63996	0.000377618	0.0134153	yes	down	0.725	0.2175
gene-GCDH	GCDH	glutaryl-CoA dehydrogenase, transcript variant X1	0.450179	-1.15143	0.000204376	0.00852355	yes	down	123.772	56.49
gene-GCNT3	GCNT3	glucosaminyl (N-acetyl) transferase 3, mucin type, transcript variant X1	0.257491	-1.95741	1.9753e-13	1.51373e-10	yes	down	90.8225	17.66
gene-GCNT4	GCNT4	glucosaminyl (N-acetyl) transferase 4, transcript variant X1	0.401601	-1.31616	0.000191042	0.00807733	yes	down	4.0825	1.6075
gene-GDPD2	GDPD2	glycerophosphodiester phosphodiesterase domain containing 2, transcript variant X1	0.301942	-1.72766	4.89644e-05	0.00282892	yes	down	14.175	4.545
gene-GGT1	GGT1	gamma-glutamyltransferase 1, transcript variant X2	0.326369	-1.61542	0.00168539	0.0405198	yes	down	18.5325	6.09
gene-GIPC3	GIPC3	GIPC PDZ domain containing family member 3	0.449255	-1.15439	4.7472e-06	0.000454743	yes	down	18.1725	8.3425
gene-GJB1	GJB1	gap junction protein beta 1, transcript variant X2	0.460951	-1.11732	0.00244196	0.0532138	yes	down	44.125	21.135
gene-GJB2	GJB2	gap junction protein beta 2	0.305031	-1.71297	0.00735363	0.112376	yes	down	1.5225	0.4875
gene-GJB3	GJB3	gap junction protein beta 3	0.122186	-3.03285	1.39292e-08	2.9789e-06	yes	down	15.62	1.98
gene-GJB5	GJB5	gap junction protein beta 5, transcript variant X2	0.230956	-2.11431	4.85303e-05	0.00282459	yes	down	0.93	0.2325
gene-GJC3	GJC3	gap junction protein gamma 3	0.172539	-2.535	0.0215106	1	yes	down	0.6625	0.0925
gene-GLDN	GLDN	gliomedin, transcript variant X1	2.26898	1.18205	0.00649624	0.103895	yes	up	0.1525	0.355
gene-GLOD5	GLOD5	glyoxalase domain containing 5	0.482204	-1.05228	0.0475486	0.327288	yes	down	22.0975	11.4875
gene-GLYCTK	GLYCTK	glycerate kinase, transcript variant X1	0.478012	-1.06488	2.79191e-05	0.00182736	yes	down	11.8475	5.4725
gene-GM2A	GM2A	GM2 ganglioside activator	2.08409	1.05942	0.0280616	0.247214	yes	up	11.8175	26.48
gene-GMPR	GMPR	guanosine monophosphate reductase, transcript variant X1	0.311752	-1.68153	2.57763e-09	6.40645e-07	yes	down	30.67	9.8025
gene-GOLGA7B	GOLGA7B	golgin A7 family member B, transcript variant X1	2.6367	1.39873	0.000734113	0.0219908	yes	up	0.615	1.635
gene-GP2	GP2	glycoprotein 2, transcript variant X2	0.207539	-2.26855	0.00986452	0.134391	yes	down	514.832	116.87
gene-GPNMB	GPNMB	glycoprotein nmb, transcript variant X1	2.12649	1.08847	0.0353283	0.280431	yes	up	148.67	347.832
gene-GPR137	GPR137	G protein-coupled receptor 137, transcript variant X3	0.413253	-1.2749	0.00057888	0.0185118	yes	down	15.8125	5.9325
gene-GPR155	GPR155	G protein-coupled receptor 155, transcript variant X1	0.369591	-1.436	0.00153729	0.0376482	yes	down	28.4825	11.1
gene-GPRC5A	GPRC5A	G protein-coupled receptor class C group 5 member A, transcript variant X1	0.363157	-1.46134	0.00915844	0.12906	yes	down	102.7	39.785
gene-GRAMD1C	GRAMD1C	GRAM domain containing 1C, transcript variant X1	0.473942	-1.07722	0.00660904	0.104887	yes	down	18.8525	8.915
gene-GRB7	GRB7	growth factor receptor bound protein 7, transcript variant X1	0.447035	-1.16154	3.61903e-05	0.00224018	yes	down	15.5325	7.045
gene-GRID1	GRID1	glutamate ionotropic receptor delta type subunit 1, transcript variant X3	2.82676	1.49915	0.0254915	0.233486	yes	up	0.06	0.16
gene-GRIK1	GRIK1	glutamate ionotropic receptor kainate type subunit 1, transcript variant X1	0.068759	-3.86231	0.0365361	1	yes	down	0.1025	0.005
gene-GRM5	GRM5	glutamate metabotropic receptor 5, transcript variant X2	0.098484	-3.34397	0.0492768	1	yes	down	0.0375	0.0025
gene-GSTK1	GSTK1	glutathione S-transferase kappa 1	0.409572	-1.28781	1.89103e-05	0.00140241	yes	down	53.36	22.81
gene-GTF2IRD1	GTF2IRD1	GTF2I repeat domain containing 1, transcript variant X3	0.484527	-1.04535	0.00147792	0.0366827	yes	down	4.7175	2.165
gene-GUCA2B	GUCA2B	guanylate cyclase activator 2B	0.245926	-2.0237	1.0568e-05	0.000875525	yes	down	80.335	20.9775
gene-HCN2	HCN2	hyperpolarization activated cyclic nucleotide gated potassium and sodium channel 2	0.212853	-2.23207	9.48756e-06	0.000801683	yes	down	2.32	0.5125
gene-HDHD3	HDHD3	haloacid dehalogenase like hydrolase domain containing 3, transcript variant X1	0.429402	-1.2196	0.000104368	0.00504098	yes	down	24.37	10.43
gene-HEMGN	HEMGN	hemogen, transcript variant X2	4.168	2.05936	0.021404	1	yes	up	0.075	0.3475
gene-HEPH	HEPH	hephaestin, transcript variant X1	0.259732	-1.9449	5.6362e-05	0.00317006	yes	down	32.725	9.135
gene-HHLA2	HHLA2	HERV-H LTR-associating 2, transcript variant X9	0.312733	-1.677	0.000490602	0.0164057	yes	down	23.1125	7.575
gene-HIF3A	HIF3A	hypoxia inducible factor 3 subunit alpha, transcript variant X1	0.418249	-1.25757	0.0159366	0.179706	yes	down	0.905	0.3925
gene-HIGD1A	HIGD1A	HIG1 hypoxia inducible domain family member 1A, transcript variant X1	0.333488	-1.58429	0.000259531	0.0102212	yes	down	220.012	77.7
gene-HIGD2A	HIGD2A	HIG1 hypoxia inducible domain family member 2A	0.474701	-1.07491	0.000339369	0.0124584	yes	down	121.808	59.635
gene-HKDC1	HKDC1	hexokinase domain containing 1, transcript variant X1	0.400725	-1.31932	0.0348601	0.279002	yes	down	1.86	0.8625
gene-HNF1A	HNF1A	HNF1 homeobox A, transcript variant X1	0.452003	-1.1456	5.74413e-05	0.00322091	yes	down	8.11	3.5475
gene-HNF4G	HNF4G	hepatocyte nuclear factor 4 gamma, transcript variant X1	0.278456	-1.84448	0.000189634	0.00806576	yes	down	59.8725	17.7075
gene-HOXA13	HOXA13	homeobox A13	44.6728	5.48133	1.48798e-31	4.56115e-28	yes	up	0.135	5.3825
gene-HOXB13	HOXB13	homeobox B13	2913.93	11.5087	9.67621e-26	1.97739e-22	yes	up	0	21.73
gene-HOXB6	HOXB6	homeobox B6	0.377555	-1.40524	1.39811e-05	0.00109422	yes	down	50.3275	18.43
gene-HOXB8	HOXB8	homeobox B8, transcript variant X2	0.0802848	-3.63873	1.17745e-15	1.13977e-12	yes	down	8.9725	0.765
gene-HOXB9	HOXB9	homeobox B9	0.0368752	-4.76121	5.69559e-88	1.04753e-83	yes	down	18.245	0.8575
gene-HOXC4	HOXC4	homeobox C4, transcript variant X4	0.329448	-1.60188	5.17328e-06	0.00048298	yes	down	2.9075	1.0475
gene-HOXC5	HOXC5	homeobox C5	0.358575	-1.47965	0.0135463	0.164451	yes	down	0.3225	0.12
gene-HOXC6	HOXC6	homeobox C6, transcript variant X1	0.169082	-2.56421	2.54067e-08	5.19201e-06	yes	down	9.915	1.76
gene-HOXD12	HOXD12	homeobox D12	49.9457	5.64229	3.05548e-05	0.00195126	yes	up	0.01	0.74
gene-HOXD13	HOXD13	homeobox D13	100.862	6.65623	6.13663e-16	6.27027e-13	yes	up	0.035	4.05
gene-HPGD	HPGD	15-hydroxyprostaglandin dehydrogenase	0.250435	-1.99749	4.87734e-05	0.00282892	yes	down	39.33	10.6025
gene-HPGDS	HPGDS	hematopoietic prostaglandin D synthase, transcript variant X1	2.48389	1.3126	0.000996898	0.027415	yes	up	1.2	3.1975
gene-HRH4	HRH4	histamine receptor H4, transcript variant X1	2.22262	1.15226	0.0167329	0.184624	yes	up	0.6325	1.51
gene-HS3ST2	HS3ST2	heparan sulfate-glucosamine 3-sulfotransferase 2	3.09498	1.62993	0.03529	1	yes	up	0.075	0.265
gene-HSD11B1	HSD11B1	hydroxysteroid 11-beta dehydrogenase 1, transcript variant X1	2.24843	1.16892	0.0369099	0.287891	yes	up	1.0425	1.9725
gene-HSD11B2	HSD11B2	hydroxysteroid 11-beta dehydrogenase 2	0.403294	-1.31009	0.00214241	0.0483475	yes	down	81.225	33.555
gene-HSPA6	HSPA6	heat shock protein family A (Hsp70) member 6	4.25755	2.09002	2.41826e-17	3.42128e-14	yes	up	6.3975	26.605
gene-IDH1	IDH1	isocitrate dehydrogenase (NADP(+)) 1	0.477324	-1.06696	0.0045194	0.0820541	yes	down	171.51	87.055
gene-IGF2BP2	IGF2BP2	insulin like growth factor 2 mRNA binding protein 2, transcript variant X1	0.45435	-1.13813	0.00265231	0.056006	yes	down	23.2825	11.0725
gene-IGSF6	IGSF6	immunoglobulin superfamily member 6	2.06044	1.04295	0.00293579	0.0605326	yes	up	0.915	1.7875
gene-IGSF9	IGSF9	immunoglobulin superfamily member 9, transcript variant X4	0.484667	-1.04493	0.000153853	0.00691848	yes	down	13.8875	6.2525
gene-IHH	IHH	Indian hedgehog signaling molecule	0.396402	-1.33496	0.000244519	0.00975529	yes	down	42.0875	16.2425
gene-IL12B	IL12B	interleukin 12B	2.89284	1.53249	0.0198465	0.203018	yes	up	0.1575	0.47
gene-IL17RC	IL17RC	interleukin 17 receptor C, transcript variant X1	0.423543	-1.23942	5.20445e-05	0.00297268	yes	down	27.055	10.34
gene-IL17RE	IL17RE	interleukin 17 receptor E, transcript variant X3	0.368158	-1.4416	7.00504e-11	2.62932e-08	yes	down	13.23	4.78
gene-IL1R2	IL1R2	interleukin 1 receptor type 2, transcript variant X1	2.86224	1.51714	0.000673819	0.0206873	yes	up	20.11	63.155
gene-IL1RN	IL1RN	interleukin 1 receptor antagonist, transcript variant X1	2.7345	1.45128	0.00835039	0.122083	yes	up	12.815	33.8025
gene-IL22RA1	IL22RA1	interleukin 22 receptor subunit alpha 1	0.379298	-1.3986	0.000158112	0.00709269	yes	down	5.4175	2.1675
gene-IL33	IL33	interleukin 33, transcript variant X6	2.76099	1.46519	1.98622e-06	0.000220064	yes	up	6.6575	18.3075
gene-IL36G	IL36G	interleukin 36 gamma, transcript variant X1	11.6087	3.53714	0.00136316	0.0346287	yes	up	0.135	1.4825
gene-INAVA	INAVA	innate immunity activator	0.459992	-1.12032	0.000100048	0.00485512	yes	down	15.2525	6.6975
gene-INPP5J	INPP5J	inositol polyphosphate-5-phosphatase J	0.291223	-1.7798	3.49138e-07	4.75655e-05	yes	down	2.09	0.5025
gene-INSIG2	INSIG2	insulin induced gene 2, transcript variant X8	0.397485	-1.33103	7.90705e-05	0.00402739	yes	down	12.2275	5.1025
gene-INSL5	INSL5	insulin like 5	2.94936	1.5604	0.043542	0.315102	yes	up	0.06	0.1475
gene-IRF6	IRF6	interferon regulatory factor 6, transcript variant X1	0.469682	-1.09024	0.00641429	0.102942	yes	down	26.3175	13.0125
gene-ISL2	ISL2	ISL LIM homeobox 2	4.1467	2.05196	0.000109528	0.00520528	yes	up	0.1325	0.54
gene-ITGA6	ITGA6	integrin subunit alpha 6, transcript variant X1	0.489593	-1.03034	0.00340424	0.0666451	yes	down	102.71	54.535
gene-ITPK1	ITPK1	inositol-tetrakisphosphate 1-kinase, transcript variant X1	0.445152	-1.16763	1.06794e-10	3.77722e-08	yes	down	80.0625	35.6225
gene-IVD	IVD	isovaleryl-CoA dehydrogenase	0.377187	-1.40665	3.29036e-05	0.0020654	yes	down	67.675	26.805
gene-IZUMO1	IZUMO1	izumo sperm-egg fusion 1, transcript variant X1	0.369089	-1.43796	0.00264504	0.0559167	yes	down	0.7275	0.2775
gene-KCNE3	KCNE3	potassium voltage-gated channel subfamily E regulatory subunit 3	2.04785	1.03411	0.00916655	0.12906	yes	up	11.3275	23.4375
gene-KCNIP1	KCNIP1	potassium voltage-gated channel interacting protein 1, transcript variant X1	0.105616	-3.2431	0.000843764	0.0244386	yes	down	1.7075	0.1775
gene-KCNJ2	KCNJ2	potassium inwardly rectifying channel subfamily J member 2, transcript variant X1	2.15246	1.10599	0.000723551	0.0218157	yes	up	1.795	3.9125
gene-KCNJ6	KCNJ6	potassium inwardly rectifying channel subfamily J member 6	2.19572	1.13469	0.0146034	0.170748	yes	up	0.8875	2.1725
gene-KCNK1	KCNK1	potassium two pore domain channel subfamily K member 1	0.277618	-1.84883	3.14277e-05	0.00199317	yes	down	24.64	7.0175
gene-KCNK5	KCNK5	potassium two pore domain channel subfamily K member 5	0.297582	-1.74864	2.87027e-11	1.28756e-08	yes	down	43.9425	12.5875
gene-KIAA1522	KIAA1522	KIAA1522 ortholog, transcript variant X1	0.389284	-1.3611	7.51856e-10	2.23034e-07	yes	down	83.7375	31.71
gene-KIF25	KIF25	kinesin family member 25	0.230471	-2.11734	0.02655	1	yes	down	0.1775	0.0325
gene-KLF4	KLF4	Kruppel like factor 4	0.3816	-1.38987	0.00054688	0.0178021	yes	down	70.9575	25.175
gene-KLHDC7A	KLHDC7A	kelch domain containing 7A	3.5763	1.83847	0.0281485	1	yes	up	0.0225	0.085
gene-KLHL32	KLHL32	kelch like family member 32, transcript variant X1	0.378927	-1.40001	0.00727326	0.111848	yes	down	0.83	0.31
gene-KLK7	KLK7	kallikrein related peptidase 7	14.6346	3.87131	0.0300061	1	yes	up	0	0.08
gene-KRT18	KRT18	keratin 18	0.320174	-1.64307	2.10763e-05	0.0015142	yes	down	563.327	187.852
gene-KRT20	KRT20	keratin 20	0.33736	-1.56764	0.0034544	0.0674451	yes	down	1812.03	651.308
gene-KRT76	KRT76	keratin 76	0.440356	-1.18326	0.000189891	0.00806576	yes	down	12.205	5.5425
gene-KRT8	KRT8	keratin 8	0.45155	-1.14704	0.00155733	0.0379371	yes	down	2530.64	1186.04
gene-KRTCAP3	KRTCAP3	keratinocyte associated protein 3, transcript variant X2	0.466037	-1.10148	0.00155658	0.0379371	yes	down	28.665	12.385
gene-KY	KY	kyphoscoliosis peptidase, transcript variant X1	0.297354	-1.74974	0.00139905	0.0353337	yes	down	0.53	0.16
gene-LAD1	LAD1	ladinin 1, transcript variant X1	0.401385	-1.31694	3.81423e-06	0.000381257	yes	down	159.57	61.165
gene-LAMC2	LAMC2	laminin subunit gamma 2	0.26206	-1.93203	1.22826e-05	0.000973995	yes	down	16.16	4.7025
gene-LDHD	LDHD	lactate dehydrogenase D	0.337606	-1.56659	8.72595e-05	0.00432581	yes	down	30.095	10.7675
gene-LEXM	LEXM	lymphocyte expansion molecule	0.280282	-1.83505	0.00263346	0.0558002	yes	down	1.5825	0.4725
gene-LGALS3	LGALS3	galectin 3	0.316908	-1.65786	0.000461319	0.0156542	yes	down	1366.52	463.595
gene-LGALS4	LGALS4	galectin 4	0.428976	-1.22103	0.0055022	0.0934974	yes	down	1242.06	561.972
gene-LIM2	LIM2	lens intrinsic membrane protein 2, transcript variant X1	0.353815	-1.49893	0.0166621	0.184475	yes	down	1.8475	0.6875
gene-LIPH	LIPH	lipase H, transcript variant X1	0.320928	-1.63968	0.000229488	0.0092968	yes	down	17.08	5.775
gene-LMAN1L	LMAN1L	lectin, mannose binding 1 like, transcript variant X1	0.235305	-2.0874	1.90954e-08	3.9461e-06	yes	down	4.7225	1.115
gene-LMO7	LMO7	LIM domain 7, transcript variant X4	0.355622	-1.49158	0.00127514	0.032985	yes	down	58.6925	22.055
gene-LOC106821753	LOC106821753	aminoacylase-1	0.474994	-1.07402	1.46688e-06	0.000165514	yes	down	15.905	7.695
gene-LOC106821781	LOC106821781	cathelin	6.64373	2.73199	0.00265762	0.0560538	yes	up	1.3075	7.755
gene-LOC106822052	LOC106822052	TLC domain-containing protein 2, transcript variant X3	0.379041	-1.39957	0.00928298	0.129638	yes	down	0.3575	0.135
gene-LOC106822084	LOC106822084	solute carrier family 22 member 9-like, transcript variant X1	0.132247	-2.9187	2.44845e-07	3.49085e-05	yes	down	0.74	0.11
gene-LOC106822120	LOC106822120	cationic amino acid transporter 4-like	0.472343	-1.08209	0.000768571	0.0227626	yes	down	39.3275	19.3425
gene-LOC106822326	LOC106822326	sialic acid-binding Ig-like lectin 8	3.65681	1.87059	0.000422547	0.0147187	yes	up	0.22	0.785
gene-LOC106822609	LOC106822609	cytochrome P450 4B1-like	0.106166	-3.23561	1.00787e-10	3.65767e-08	yes	down	11.335	1.245
gene-LOC106823199	LOC106823199	inhibitor of carbonic anhydrase, transcript variant X1	0.250077	-1.99955	1.74069e-13	1.39195e-10	yes	down	6.5225	1.48
gene-LOC106824057	LOC106824057	corticotropin releasing hormone binding protein	4.33239	2.11516	0.0134169	0.163312	yes	up	0.065	0.3225
gene-LOC106824320	LOC106824320	low-density lipoprotein receptor-related protein 2-like, transcript variant X1	3.4799	1.79904	0.0121732	0.153982	yes	up	0.115	0.445
gene-LOC106824428	LOC106824428	deleted in malignant brain tumors 1 protein-like	0.400008	-1.3219	0.011819	0.151799	yes	down	1.05	0.45
gene-LOC106824474	LOC106824474	ovalbumin-like, transcript variant X1	2.25092	1.17052	0.0294318	0.253778	yes	up	0.1	0.22
gene-LOC106824796	LOC106824796	cyclin-dependent kinase inhibitor 2A-like, transcript variant X1	0.367153	-1.44555	2.74195e-08	5.54175e-06	yes	down	55.72	21.0975
gene-LOC106824831	LOC106824831	gasdermin-C-like	2.01995	1.01432	0.0201288	0.204648	yes	up	13.3475	28.37
gene-LOC106825019	LOC106825019	cell wall protein DAN4-like	0.344075	-1.53921	0.00309684	0.0628211	yes	down	105.325	38.105
gene-LOC106825103	LOC106825103	PVR cell adhesion molecule, transcript variant X1	0.480822	-1.05643	0.003168	0.0636378	yes	down	8.6725	4.1375
gene-LOC106825289	LOC106825289	N-formyl peptide receptor 2-like, transcript variant X1	3.89879	1.96303	0.0234166	0.222573	yes	up	0.16	0.54
gene-LOC106825293	LOC106825293	N-formyl peptide receptor 2-like, transcript variant X2	3.89716	1.96242	0.00353968	0.0684561	yes	up	0.6575	2.27
gene-LOC106825295	LOC106825295	mucin-2-like	0.202433	-2.30448	0.000177358	0.0076933	yes	down	221.62	47.1275
gene-LOC106825958	LOC106825958	zymogen granule protein 16 homolog B-like	18.2601	4.19062	0.0326261	1	yes	up	0	0.2475
gene-LOC106825988	LOC106825988	caspase-14-like, transcript variant X1	0.381735	-1.38935	0.000797962	0.0234443	yes	down	2.265	0.7925
gene-LOC106826080	LOC106826080	serine protease 33-like, transcript variant X1	0.403749	-1.30847	0.00112857	0.0303172	yes	down	33.8175	14.25
gene-LOC106826094	LOC106826094	UDP-glucuronosyltransferase 2C1-like	0.45366	-1.14032	0.00123568	0.0320997	yes	down	9.9925	4.5375
gene-LOC106826096	LOC106826096	UDP-glucuronosyltransferase 2C1-like	0.454771	-1.13679	0.00567718	0.0953559	yes	down	2.85	1.3825
gene-LOC106826098	LOC106826098	UDP-glucuronosyltransferase 2C1-like, transcript variant X1	0.361839	-1.46658	0.000171867	0.00750828	yes	down	70.23	27.0725
gene-LOC106826204	LOC106826204	cationic amino acid transporter 4-like	0.414781	-1.26958	0.0166546	0.184475	yes	down	19.3425	8.2325
gene-LOC106826251	LOC106826251	gastric inhibitory polypeptide, transcript variant X3	14.505	3.85848	0.0364913	1	yes	up	0.0175	0.29
gene-LOC106826697	LOC106826697	cadherin-8	10.504	3.39286	3.39541e-05	0.00210975	yes	up	0.08	0.9525
gene-LOC106827102	LOC106827102	SEC14-like protein 4, transcript variant X2	0.267902	-1.90022	0.00346649	0.0674664	yes	down	1.765	0.5025
gene-LOC106827112	LOC106827112	SEC14-like protein 3	0.18384	-2.44348	2.21175e-05	0.00155261	yes	down	1.17	0.235
gene-LOC106827209	LOC106827209	solute carrier family 28 member 3-like	3.32342	1.73267	0.000150037	0.00676344	yes	up	0.1925	0.6875
gene-LOC106827241	LOC106827241	aldo-keto reductase family 1 member C23-like, transcript variant X2	0.0522178	-4.25932	3.44601e-16	4.22526e-13	yes	down	45.5075	2.6
gene-LOC106827242	LOC106827242	aldo-keto reductase family 1 member C23-like protein	0.0604792	-4.04742	1.78621e-19	2.73766e-16	yes	down	599.815	38.4375
gene-LOC106827244	LOC106827244	aldo-keto reductase family 1 member C23-like, transcript variant X2	0.133891	-2.90087	3.4042e-11	1.45605e-08	yes	down	78.905	11.32
gene-LOC106827466	LOC106827466	aldo-keto reductase family 1 member C23-like protein, transcript variant X2	0.413421	-1.27432	0.000122991	0.00571225	yes	down	55.5025	22.375
gene-LOC106827762	LOC106827762	alcohol dehydrogenase S chain	5.12021	2.3562	0.00201796	1	yes	up	0.0475	0.26
gene-LOC106827869	LOC106827869	SPHK1 interactor, AKAP domain containing	11.116	3.47456	0.000411262	1	yes	up	0.0075	0.095
gene-LOC106828038	LOC106828038	cytochrome P450 2C18-like	0.0398476	-4.64936	9.21954e-17	1.21118e-13	yes	down	10.875	0.4875
gene-LOC106828268	LOC106828268	sulfotransferase 2A1-like	0.162361	-2.62272	0.00197704	0.0450021	yes	down	194.28	34.5625
gene-LOC106828299	LOC106828299	cytochrome P450 26B1	0.297807	-1.74755	1.33563e-07	2.17388e-05	yes	down	5.615	1.6225
gene-LOC106828425	LOC106828425	T-cell surface glycoprotein CD1a-like, transcript variant X1	2.21408	1.1467	0.0218444	0.214126	yes	up	1.6275	3.37
gene-LOC106828639	LOC106828639	centrosomal protein of 76 kDa-like, transcript variant X16	0.309308	-1.69288	0.0337388	0.273403	yes	down	1.445	0.4125
gene-LOC106828892	LOC106828892	feline leukemia virus subgroup C receptor-related protein 2-like, transcript variant X1	3.62927	1.85968	0.00667551	1	yes	up	0.06	0.21
gene-LOC106829609	LOC106829609	fibroblast growth factor-binding protein 1-like	0.386194	-1.3726	0.00114277	0.0305048	yes	down	140.435	58.4575
gene-LOC106829744	LOC106829744	cytochrome c, transcript variant X2	0.491016	-1.02616	0.0448014	0.319128	yes	down	114.835	59.5475
gene-LOC106829872	LOC106829872	hyaluronidase-4	0.245647	-2.02534	0.000502854	0.0167369	yes	down	0.9125	0.2325
gene-LOC106829916	LOC106829916	cystathionine beta-synthase-like protein	0.10298	-3.27956	1.01425e-10	3.65767e-08	yes	down	1264.77	141.225
gene-LOC106830069	LOC106830069	putative claudin-24, transcript variant X2	7.07159	2.82204	4.33034e-06	0.000428191	yes	up	0.0125	0.1
gene-LOC106830079	LOC106830079	developmentally-regulated GTP-binding protein 1-like	57.0795	5.8349	0.000426902	1	yes	up	0	0.3625
gene-LOC106830196	LOC106830196	putative GPI-anchored protein pfl2	2.72881	1.44827	0.0207711	0.207508	yes	up	0.295	0.795
gene-LOC106830755	LOC106830755	protein ABHD14B, transcript variant X2	0.480118	-1.05854	0.00176817	0.0415254	yes	down	62.305	30.745
gene-LOC106831012	LOC106831012	butyrophilin subfamily 1 member A1-like, transcript variant X2	0.174545	-2.51833	0.0106806	0.141473	yes	down	2.895	0.5425
gene-LOC106831116	LOC106831116	low affinity immunoglobulin gamma Fc region receptor III-B-like	2.58157	1.36825	0.0149299	0.172916	yes	up	6.5075	17.6975
gene-LOC106831376	LOC106831376	neuropeptide Y receptor type 4-2, transcript variant X1	0.272722	-1.8745	0.000693265	0.0210752	yes	down	4.21	1.3225
gene-LOC106831377	LOC106831377	annexin A8	0.390803	-1.35549	0.0141182	0.167919	yes	down	37.6825	16.8825
gene-LOC106831575	LOC106831575	guanylate-binding protein 4-like	0.316825	-1.65824	0.000845143	0.02444	yes	down	191.102	65.8875
gene-LOC106832090	LOC106832090	desmoplakin, transcript variant X1	0.483297	-1.04902	0.0128506	0.15905	yes	down	163.23	83.7975
gene-LOC106832434	LOC106832434	phospholipid-transporting ATPase IB	0.49282	-1.02087	0.000545323	0.0177829	yes	down	3.1775	1.5825
gene-LOC106832782	LOC106832782	3-galactosyl-N-acetylglucosaminide 4-alpha-L-fucosyltransferase FUT3-like, transcript variant X1	0.30358	-1.71985	3.34914e-05	0.00208805	yes	down	10.3925	3.0425
gene-LOC106832978	LOC106832978	retinol dehydrogenase 7-like, transcript variant X2	2.45577	1.29618	0.000206157	0.00857835	yes	up	1.9775	5.1975
gene-LOC106833445	LOC106833445	vitamin D3 hydroxylase-associated protein-like	0.406499	-1.29868	9.3287e-06	0.000798016	yes	down	4.5725	1.93
gene-LOC106833486	LOC106833486	glutathione S-transferase P	0.40484	-1.30458	6.48324e-05	0.00352781	yes	down	771.758	322.322
gene-LOC106833487	LOC106833487	glutathione S-transferase P-like	0.47681	-1.06851	0.00509329	0.0893852	yes	down	128.928	59.2025
gene-LOC106833737	LOC106833737	cytochrome P450 4B1-like, transcript variant X1	0.0646836	-3.95046	1.1152e-12	6.4096e-10	yes	down	9.52	0.67
gene-LOC106833789	LOC106833789	cytochrome P450 4A11-like, transcript variant X1	0.36974	-1.43542	0.000185679	0.00797897	yes	down	116.558	46.21
gene-LOC106833846	LOC106833846	transient receptor potential cation channel subfamily V member 6, transcript variant X3	0.00950578	-6.71698	1.28597e-40	7.88385e-37	yes	down	64.3	0.6025
gene-LOC106834080	LOC106834080	centrin-4	2.36226	1.24017	0.00867495	0.124403	yes	up	0.355	0.895
gene-LOC106834242	LOC106834242	mitotic spindle positioning, transcript variant X1	0.297945	-1.74688	3.00997e-05	0.0019289	yes	down	44.38	12.34
gene-LOC106834446	LOC106834446	microsomal triglyceride transfer protein	0.437358	-1.19311	0.0183666	0.194473	yes	down	0.535	0.245
gene-LOC106834449	LOC106834449	alcohol dehydrogenase E chain-like	2.96695	1.56898	8.50226e-07	0.000103559	yes	up	0.755	2.355
gene-LOC106834680	LOC106834680	EGF-like and EMI domain-containing protein 1	0.0949495	-3.3967	0.036935	1	yes	down	0.125	0.0125
gene-LOC106834874	LOC106834874	polypyrimidine tract-binding protein 1-like	0.203923	-2.2939	0.00318571	0.0638948	yes	down	1.07	0.1925
gene-LOC106835019	LOC106835019	creatine kinase U-type, mitochondrial, transcript variant X1	0.471701	-1.08405	0.0264418	0.239074	yes	down	446.905	225.623
gene-LOC106835071	LOC106835071	lipopolysaccharide binding protein	6.56353	2.71447	0.00105081	0.0285894	yes	up	0.025	0.1675
gene-LOC106835090	LOC106835090	lipopolysaccharide-binding protein-like	0.238352	-2.06883	0.0366348	1	yes	down	0.155	0.0275
gene-LOC106835370	LOC106835370	uncharacterized LOC106835370, transcript variant X1	0.307644	-1.70066	0.0008564	0.0245341	yes	down	1.8525	0.5075
gene-LOC106835488	LOC106835488	serum amyloid A protein-like	3.52526	1.81773	0.00542907	0.0932321	yes	up	2.5625	8.1125
gene-LOC106835737	LOC106835737	C-reactive protein	0.427827	-1.2249	0.000130406	0.00595141	yes	down	5.6975	2.265
gene-LOC106835877	LOC106835877	palmitoyltransferase ZDHHC11, transcript variant X4	0.415226	-1.26803	0.0377658	0.291618	yes	down	2.445	1.0425
gene-LOC106836370	LOC106836370	popy Class I histocompatibility antigen, A-1 alpha chain-like	0.376127	-1.41071	0.0191987	0.199762	yes	down	72.77	26.305
gene-LOC106836430	LOC106836430	glycine-rich protein 2-like	0.456753	-1.13051	0.049604	0.334877	yes	down	2.7725	1.0725
gene-LOC106837156	LOC106837156	RNA polymerase-associated protein LEO1-like	2.32124	1.2149	0.0350784	0.279897	yes	up	0.2825	0.655
gene-LOC106837159	LOC106837159	cationic amino acid transporter 4-like, transcript variant X3	0.499835	-1.00048	0.00407685	0.0762005	yes	down	4.5275	2.0475
gene-LOC106837161	LOC106837161	cationic amino acid transporter 4-like	0.220581	-2.18062	3.31775e-12	1.74343e-09	yes	down	6.56	1.475
gene-LOC106837309	LOC106837309	cationic amino acid transporter 4-like	0.489701	-1.03003	0.0260294	0.236762	yes	down	1.2575	0.64
gene-LOC106837634	LOC106837634	apolipoprotein L2-like, transcript variant X2	0.416413	-1.26391	0.00228125	0.0506725	yes	down	78	32.8325
gene-LOC106837858	LOC106837858	cytidine monophosphate-N-acetylneuraminic acid hydroxylase, transcript variant X1	0.381763	-1.38925	0.0033294	0.0659854	yes	down	184.61	72.92
gene-LOC106837909	LOC106837909	multidrug and toxin extrusion protein 2-like	2.07109	1.05039	0.00332841	0.0659854	yes	up	0.27	0.565
gene-LOC106838458	LOC106838458	sterol 26-hydroxylase, mitochondrial, transcript variant X2	0.365034	-1.4539	0.000849263	0.0244408	yes	down	73.575	28.4525
gene-LOC106838827	LOC106838827	UDP-glucuronosyltransferase 2A3-like	0.367216	-1.4453	0.00144864	0.0360533	yes	down	149.055	58.535
gene-LOC106839271	LOC106839271	putative neuroblastoma breakpoint family member 5	7.7128	2.94725	0.024988	1	yes	up	0.01	0.07
gene-LOC106839302	LOC106839302	mucin-12-like	0.207468	-2.26904	0.000179189	0.00773624	yes	down	102.78	23.115
gene-LOC106839348	LOC106839348	mucin-3B-like	0.451361	-1.14765	1.54688e-05	0.00118543	yes	down	7.0275	3.1025
gene-LOC106839349	LOC106839349	mucin-3B-like	0.200951	-2.31508	9.75947e-07	0.000115062	yes	down	220.833	46.605
gene-LOC106839350	LOC106839350	mucin-3B-like	0.405522	-1.30215	0.0137908	0.165995	yes	down	2.3175	0.97
gene-LOC106839719	LOC106839719	NACHT, LRR and PYD domains-containing protein 12-like, transcript variant X1	0.440522	-1.18271	0.000268243	0.0104746	yes	down	12.425	5.6975
gene-LOC106839790	LOC106839790	aflatoxin B1 aldehyde reductase member 3-like	0.249821	-2.00103	0.00174931	0.0412478	yes	down	11.835	3.3175
gene-LOC106840081	LOC106840081	S100 calcium binding protein P	2.10943	1.07685	0.00571262	0.095689	yes	up	11.2925	24.8225
gene-LOC106840577	LOC106840577	vascular non-inflammatory molecule 3	2.17731	1.12254	0.0450627	0.320121	yes	up	0.5125	1.1725
gene-LOC106840779	LOC106840779	alpha-1,3-mannosyl-glycoprotein 4-beta-N-acetylglucosaminyltransferase-like protein MGAT4E, transcript variant X1	10.9859	3.45759	0.0220218	1	yes	up	0.005	0.0825
gene-LOC106840882	LOC106840882	leukocyte immunoglobulin-like receptor subfamily A member 5, transcript variant X1	2.10003	1.07041	0.00144821	0.0360533	yes	up	1.1825	2.525
gene-LOC106840891	LOC106840891	leukocyte immunoglobulin-like receptor subfamily B member 3, transcript variant X1	2.33139	1.22119	0.00132717	0.0340253	yes	up	1.81	4.045
gene-LOC106840895	LOC106840895	leukocyte immunoglobulin-like receptor subfamily A member 5, transcript variant X1	2.33283	1.22208	0.0143279	0.169019	yes	up	0.4325	0.895
gene-LOC106840900	LOC106840900	leukocyte-associated immunoglobulin-like receptor 2, transcript variant X2	2.68098	1.42276	0.000291858	0.011183	yes	up	0.585	1.9625
gene-LOC106841659	LOC106841659	epidermal retinol dehydrogenase 2-like, transcript variant X1	2.05159	1.03675	0.00113331	0.0303403	yes	up	2.855	5.7775
gene-LOC106841660	LOC106841660	short-chain dehydrogenase/reductase family 16C member 6-like	0.181324	-2.46336	0.00582096	0.096814	yes	down	0.3525	0.07
gene-LOC106841714	LOC106841714	thyroid receptor-interacting protein 11-like	0.102777	-3.28241	0.0284101	1	yes	down	0.1025	0.01
gene-LOC106842316	LOC106842316	hydroxycarboxylic acid receptor 2	3.01623	1.59275	0.00170535	0.0407385	yes	up	4.33	12.74
gene-LOC106842484	LOC106842484	gastrin releasing peptide, transcript variant X3	4.19212	2.06768	0.00135061	0.0344614	yes	up	2.4375	10.7275
gene-LOC106842619	LOC106842619	potassium voltage-gated channel subfamily H member 7-like	27.8387	4.79902	0.00605772	1	yes	up	0	0.455
gene-LOC106843015	LOC106843015	antileukoproteinase-like, transcript variant X1	16.0417	4.00376	0.00391937	0.0736313	yes	up	0.1	1.6675
gene-LOC106843222	LOC106843222	transmembrane protease serine 11G-like	2.43078	1.28142	0.00577178	0.0962417	yes	up	0.1825	0.435
gene-LOC106843263	LOC106843263	potassium voltage-gated channel subfamily H member 7	10.2128	3.35231	0.0132188	0.162054	yes	up	0.045	0.5525
gene-LOC106843424	LOC106843424	glyceraldehyde-3-phosphate dehydrogenase-like	0.463734	-1.10863	0.00856496	0.123647	yes	down	0.885	0.4
gene-LOC106843804	LOC106843804	carcinoembryonic antigen-related cell adhesion molecule 21-like	2.42009	1.27506	0.0468412	0.326028	yes	up	0.8125	1.96
gene-LOC106844188	LOC106844188	uncharacterized LOC106844188, transcript variant X1	0.150526	-2.73192	0.0144383	1	yes	down	0.3475	0.045
gene-LOC106844385	LOC106844385	membrane-spanning 4-domains subfamily A member 8-like	0.214012	-2.22423	2.20681e-06	0.000241593	yes	down	33.5525	7.6475
gene-LOC106844394	LOC106844394	membrane-spanning 4-domains subfamily A member 6A-like, transcript variant X1	2.19627	1.13506	0.0110476	0.145134	yes	up	9.1525	21.26
gene-LOC106844465	LOC106844465	PRELI domain-containing protein 1, mitochondrial-like	4.46319	2.15808	0.0450468	1	yes	up	0.0725	0.38
gene-LOC106844751	LOC106844751	intestinal-type alkaline phosphatase-like	0.231769	-2.10924	1.5418e-05	0.00118543	yes	down	21.6925	5.135
gene-LOC106844857	LOC106844857	UDP-glucuronosyltransferase 1-6-like, transcript variant X2	0.285748	-1.80719	2.8428e-05	0.00184752	yes	down	186.61	59.3675
gene-LOC106845102	LOC106845102	cytochrome P450 2D14-like	0.444914	-1.1684	0.00607717	0.0995292	yes	down	13.8275	6.435
gene-LOC106845104	LOC106845104	cytochrome P450 2D14-like, transcript variant X1	0.34803	-1.52272	0.0106653	0.141473	yes	down	11.0375	4.2125
gene-LOC106845282	LOC106845282	mas-related G-protein coupled receptor member X2-like	4.20075	2.07065	0.0340545	0.274711	yes	up	0.1025	0.4575
gene-LOC106845760	LOC106845760	myosin-2, transcript variant X1	0.071866	-3.79855	2.66922e-05	0.00179169	yes	down	0.58	0.04
gene-LOC106845796	LOC106845796	MAL-like protein	0.408254	-1.29246	0.0442862	0.317425	yes	down	1.4425	0.655
gene-LOC106846051	LOC106846051	p53 apoptosis effector related to PMP22	0.460839	-1.11766	0.00251163	0.0539649	yes	down	108.112	52.275
gene-LOC106846096	LOC106846096	cytochrome P450 2C19-like, transcript variant X1	0.195665	-2.35354	0.000311277	0.0118042	yes	down	1.59	0.34
gene-LOC106846422	LOC106846422	placenta-specific gene 8 protein-like, transcript variant X1	0.358628	-1.47944	0.0114417	0.148612	yes	down	794.227	292.935
gene-LOC106846504	LOC106846504	methanethiol oxidase	0.219598	-2.18706	2.30985e-07	3.37164e-05	yes	down	673.183	158.417
gene-LOC106846833	LOC106846833	aldo-keto reductase family 1 member C15-like	0.34112	-1.55165	0.0449896	0.319849	yes	down	1.72	0.615
gene-LOC106846834	LOC106846834	aldo-keto reductase family 1 member C15-like, transcript variant X1	0.15696	-2.67153	2.32442e-09	5.85627e-07	yes	down	260.71	43.745
gene-LOC106846853	LOC106846853	cytochrome P450 4F2-like, transcript variant X1	0.415215	-1.26807	0.000116801	0.00546615	yes	down	31.385	13.2175
gene-LOC106846910	LOC106846910	beta-galactosidase-1-like protein 2, transcript variant X1	2.34534	1.2298	0.00208614	0.0471934	yes	up	0.2675	0.6625
gene-LOC106847028	LOC106847028	translation initiation factor IF-2-like	0.0637689	-3.971	4.37314e-10	1.36323e-07	yes	down	2.4425	0.9925
gene-LOC106847068	LOC106847068	calcium homeostasis modulator family member 6	13.5338	3.7585	0.0391349	1	yes	up	0	0.095
gene-LOC106847113	LOC106847113	cationic amino acid transporter 4-like	0.256949	-1.96045	0.0022196	0.0496629	yes	down	0.4325	0.12
gene-LOC106847214	LOC106847214	xanthine dehydrogenase/oxidase-like	0.459524	-1.12179	0.0110316	0.145027	yes	down	3.6575	1.6325
gene-LOC106847215	LOC106847215	vasoactive intestinal peptide, transcript variant X2	2.81871	1.49503	0.000343143	0.0125469	yes	up	16.65	47.945
gene-LOC106847655	LOC106847655	gonadotropin-releasing hormone II receptor-like	0.197804	-2.33786	0.00689818	0.107884	yes	down	0.5875	0.1
gene-LOC106847938	LOC106847938	carcinoembryonic antigen-related cell adhesion molecule 1-like	0.115211	-3.11765	3.38654e-11	1.45605e-08	yes	down	48.505	6.085
gene-LOC106847969	LOC106847969	carcinoembryonic antigen-related cell adhesion molecule 1-like	0.191537	-2.3843	0.000171003	0.00750828	yes	down	53.7375	11.415
gene-LOC106848164	LOC106848164	rho GTPase-activating protein 20-like	0.125318	-2.99633	0.0225877	0.217827	yes	down	0.515	0.055
gene-LOC106848168	LOC106848168	cGMP-specific 3',5'-cyclic phosphodiesterase-like	0.0750404	-3.73619	0.0421331	1	yes	down	0.0675	0.0025
gene-LOC106848270	LOC106848270	immunoglobulin iota chain-like	0.202104	-2.30683	0.042037	0.30864	yes	down	4.6675	0.8225
gene-LOC106848499	LOC106848499	cytochrome P450 2D14-like, transcript variant X1	0.20925	-2.2567	2.19661e-05	0.00155199	yes	down	28.7625	6.1125
gene-LOC106848676	LOC106848676	dendrocyte expressed seven transmembrane protein	2.24674	1.16783	0.0299238	0.2561	yes	up	0.8275	2.0625
gene-LOC123275565	LOC123275565	5-beta-cholestane-3-alpha,7-alpha-diol 12-alpha-hydroxylase	0.330314	-1.59809	0.000446591	0.0153241	yes	down	1.365	0.4775
gene-LOC123275584	LOC123275584	myosin-1-like	0.0854711	-3.54842	0.00068628	0.0209669	yes	down	0.19	0.0175
gene-LOC123276061	LOC123276061	TLC domain-containing protein 2-like	0.172085	-2.5388	0.0267935	1	yes	down	0.7875	0.125
gene-LOC123276104	LOC123276104	ATP-binding cassette sub-family D member 2-like	0.0352938	-4.82444	0.0095286	1	yes	down	0.0925	0
gene-LOC123276108	LOC123276108	zinc finger protein OZF-like	3.43191	1.77901	0.0312384	0.262106	yes	up	0.1025	0.375
gene-LOC123276692	LOC123276692	mucin-5AC-like	0.206843	-2.27339	0.000108284	0.00517286	yes	down	142.84	31.8075
gene-LOC123276696	LOC123276696	thyroid receptor-interacting protein 11-like	0.489585	-1.03037	0.0106446	0.141456	yes	down	0.34	0.1625
gene-LOC123276700	LOC123276700	heparan sulfate glucosamine 3-O-sulfotransferase 4-like	0.0231924	-5.4302	0.0448958	1	yes	down	0.37	0
gene-LOC123276773	LOC123276773	keratin-associated protein 5-5, transcript variant X1	0.434362	-1.20303	0.0438654	0.316009	yes	down	5.63	2.045
gene-LOC123276788	LOC123276788	deleted in malignant brain tumors 1 protein-like	0.258389	-1.95238	0.00703524	0.109284	yes	down	2.5375	1.0525
gene-LOC123276968	LOC123276968	hyaluronidase-4-like	0.204857	-2.28731	0.000188692	0.0080633	yes	down	1.105	0.21
gene-LOC123277833	LOC123277833	uncharacterized LOC123277833, transcript variant X1	2.54628	1.34839	0.0166817	0.184492	yes	up	0.8225	2.2425
gene-LOC123277871	LOC123277871	ubiquitin carboxyl-terminal hydrolase 25-like, transcript variant X1	0.462728	-1.11176	0.0280657	0.247214	yes	down	5.4375	3.985
gene-LOC123278155	LOC123278155	spermatogenesis-associated protein 31E1-like	0.0757774	-3.72209	0.0393058	1	yes	down	0.0675	0.005
gene-LOC123278562	LOC123278562	UDP-glucuronosyltransferase 1-6-like	0.410437	-1.28477	1.59662e-05	0.00120843	yes	down	6.5075	2.6525
gene-LOC123278841	LOC123278841	serine/arginine repetitive matrix protein 3-like	0.350729	-1.51157	0.0284701	0.249379	yes	down	1.93	0.5675
gene-LOC123279003	LOC123279003	E3 ubiquitin-protein ligase TRIM22-like	0.414915	-1.26911	0.000160786	0.0071636	yes	down	3	1.21
gene-LOC123279468	LOC123279468	WAS/WASL-interacting protein family member 1-like	2.42136	1.27582	0.000695041	0.0210944	yes	up	0.5925	1.4625
gene-LOC123280598	LOC123280598	hyaluronidase PH-20-like, transcript variant X2	0.315931	-1.66232	0.0417605	0.308115	yes	down	0.2975	0.105
gene-LOC123280821	LOC123280821	translation initiation factor IF-2-like	2.25558	1.1735	0.0288965	0.251521	yes	up	0.145	0.33
gene-LOC123280827	LOC123280827	Fc receptor-like protein 5	0.261514	-1.93504	0.0169014	1	yes	down	0.2025	0.05
gene-LOC123280898	LOC123280898	methanethiol oxidase-like	0.121149	-3.04515	6.35368e-07	8.22936e-05	yes	down	3.0825	0.35
gene-LOC123281242	LOC123281242	immunoglobulin alpha Fc receptor-like	8.26801	3.04754	0.00022765	0.00924268	yes	up	0.1325	1.165
gene-LOC123281571	LOC123281571	cadherin-8-like	32.0231	5.00104	0.000187638	0.00804439	yes	up	0.0125	0.475
gene-LOC123281574	LOC123281574	adhesion G protein-coupled receptor E2-like	2.14692	1.10227	0.0273186	0.24355	yes	up	0.3675	0.735
gene-LOC123282075	LOC123282075	1-phosphatidylinositol 4,5-bisphosphate phosphodiesterase beta-3-like	0.382861	-1.38511	9.54108e-06	0.000801683	yes	down	13.0325	4.6575
gene-LOC123282380	LOC123282380	endogenous retrovirus group K member 24 Gag polyprotein	3.20875	1.68201	0.0377265	0.291618	yes	up	0.2725	0.98
gene-LOC123283559	LOC123283559	hyaluronidase-4-like, transcript variant X2	0.231738	-2.10944	0.000381179	0.013508	yes	down	8.025	2.095
gene-LOC123283863	LOC123283863	WAS/WASL-interacting protein family member 3-like	0.352511	-1.50426	0.024387	0.227678	yes	down	1.035	0.3175
gene-LOC123284254	LOC123284254	translation initiation factor IF-2-like, transcript variant X1	0.00660676	-7.24184	8.41336e-09	1.88706e-06	yes	down	0.495	0
gene-LOC123284636	LOC123284636	ubiquitin carboxyl-terminal hydrolase 25-like, transcript variant X5	0.472682	-1.08106	0.0437883	0.315825	yes	down	2.55	1.07
gene-LOC123284686	LOC123284686	vegetative cell wall protein gp1-like	0.238802	-2.06611	0.0389587	0.296729	yes	down	2.2875	0.445
gene-LOC123284929	LOC123284929	serine/threonine-protein kinase MARK2-like	0.0674446	-3.89015	0.03554	1	yes	down	0.6025	0.0375
gene-LOC123284934	LOC123284934	serine/threonine-protein kinase MARK2-like	14.996	3.90651	0.00892134	0.126416	yes	up	0.0325	0.6825
gene-LOC123285157	LOC123285157	aldehyde oxidase 2-like	3.03515	1.60177	0.0394945	0.299198	yes	up	0.645	2.1575
gene-LOC123285185	LOC123285185	uncharacterized LOC123285185, transcript variant X15	0.436133	-1.19716	0.00793541	0.117511	yes	down	1.1725	0.415
gene-LOC123285615	LOC123285615	uncharacterized LOC123285615, transcript variant X5	3.59271	1.84507	0.0249399	1	yes	up	0.0425	0.165
gene-LOC123285750	LOC123285750	putative transmembrane protein ZNF593OS, transcript variant X9	7.99095	2.99837	0.0312464	1	yes	up	0.0275	0.1575
gene-LOC123286003	LOC123286003	transmembrane epididymal protein 1A-like	0.110062	-3.18361	0.00307936	1	yes	down	0.335	0.035
gene-LOC123286150	LOC123286150	ral guanine nucleotide dissociation stimulator-like	0.430058	-1.2174	0.0200203	0.204013	yes	down	1.32	0.4925
gene-LOC123287166	LOC123287166	feline leukemia virus subgroup C receptor-related protein 2-like	3.98679	1.99523	0.0126495	1	yes	up	0.06	0.26
gene-LOC123287897	LOC123287897	cationic amino acid transporter 4-like	0.404548	-1.30562	0.0238938	0.2249	yes	down	0.3725	0.155
gene-LOC123288882	LOC123288882	bcl-2-binding component 3, isoforms 3/4-like	0.463263	-1.1101	0.0419699	0.30841	yes	down	0.3375	0.1475
gene-LOC123290020	LOC123290020	ral guanine nucleotide dissociation stimulator-like	0.406993	-1.29692	0.0446086	0.318247	yes	down	1.1875	0.3975
gene-LOC123290161	LOC123290161	deleted in malignant brain tumors 1 protein-like	0.189325	-2.40107	0.0138821	0.166301	yes	down	951.467	179.407
gene-LPCAT4	LPCAT4	lysophosphatidylcholine acyltransferase 4, transcript variant X1	0.365568	-1.45179	1.30613e-10	4.53252e-08	yes	down	34.2675	12.2075
gene-LPO	LPO	lactoperoxidase, transcript variant X2	14.0685	3.8144	0.0208727	1	yes	up	0.0075	0.1025
gene-LRATD1	LRATD1	LRAT domain containing 1, transcript variant X2	0.438415	-1.18963	6.09265e-06	0.000551194	yes	down	23.8225	10.6525
gene-LRG1	LRG1	leucine rich alpha-2-glycoprotein 1	2.40139	1.26387	0.036612	0.286662	yes	up	0.9475	1.905
gene-LRP2	LRP2	LDL receptor related protein 2	3.08827	1.6268	0.000108281	0.00517286	yes	up	0.265	0.8225
gene-LRRC66	LRRC66	leucine rich repeat containing 66, transcript variant X1	0.32271	-1.63169	0.000525563	0.0172872	yes	down	7.4925	2.6
gene-LRRC75A	LRRC75A	leucine rich repeat containing 75A, transcript variant X1	0.498719	-1.0037	1.03769e-05	0.000863584	yes	down	15.6625	7.8
gene-LRRTM3	LRRTM3	leucine rich repeat transmembrane neuronal 3	3.62766	1.85904	0.0260883	0.23718	yes	up	0.08	0.3475
gene-LYZ	LYZ	lysozyme	2.0192	1.01379	0.0125158	0.156806	yes	up	158.51	318.415
gene-MAFA	MAFA	MAF bZIP transcription factor A	0.0637458	-3.97153	0.0101762	1	yes	down	0.1275	0.0075
gene-MAL2	MAL2	mal, T cell differentiation protein 2	0.457024	-1.12966	0.00998755	0.135366	yes	down	64.615	30.8975
gene-MALL	MALL	mal, T cell differentiation protein like, transcript variant X1	0.429513	-1.21923	6.23185e-05	0.0034112	yes	down	35.105	15.5025
gene-MAP2K2	MAP2K2	mitogen-activated protein kinase kinase 2	0.482904	-1.05019	0.021857	0.214126	yes	down	53.63	22.4775
gene-MAP7D2	MAP7D2	MAP7 domain containing 2, transcript variant X1	0.401875	-1.31518	0.00178941	0.041765	yes	down	17.2625	7.415
gene-MAPK4	MAPK4	mitogen-activated protein kinase 4, transcript variant X2	0.275876	-1.85791	7.90192e-09	1.79422e-06	yes	down	22.1675	6.395
gene-MAPRE3	MAPRE3	microtubule associated protein RP/EB family member 3, transcript variant X2	0.398174	-1.32853	7.94008e-07	9.73559e-05	yes	down	29.7025	12.2075
gene-MARCHF1	MARCHF1	membrane associated ring-CH-type finger 1	2.04677	1.03335	9.49207e-06	0.000801683	yes	up	2.785	5.7425
gene-MARVELD3	MARVELD3	MARVEL domain containing 3, transcript variant X1	0.481966	-1.053	1.31988e-05	0.0010374	yes	down	19.5525	9.5125
gene-MAST4	MAST4	microtubule associated serine/threonine kinase family member 4	0.494823	-1.01502	1.17827e-05	0.000946324	yes	down	15.8125	7.8975
gene-MBOAT1	MBOAT1	membrane bound O-acyltransferase domain containing 1	0.445998	-1.16489	0.000310472	0.0117979	yes	down	38.69	17.7875
gene-MCEMP1	MCEMP1	mast cell expressed membrane protein 1, transcript variant X1	9.90469	3.30811	0.0041385	1	yes	up	0.025	0.2725
gene-MCOLN3	MCOLN3	mucolipin TRP cation channel 3	2.16027	1.11121	0.0362033	0.284674	yes	up	0.12	0.2775
gene-MDGA1	MDGA1	MAM domain containing glycosylphosphatidylinositol anchor 1, transcript variant X1	2.78156	1.47589	0.041497	0.307154	yes	up	0.4325	1.2175
gene-ME1	ME1	malic enzyme 1	0.271781	-1.87949	2.42149e-07	3.47938e-05	yes	down	30.7925	8.8775
gene-MEFV	MEFV	MEFV innate immuity regulator, pyrin	3.15152	1.65605	0.0194484	0.201178	yes	up	0.22	0.64
gene-MEP1B	MEP1B	meprin A subunit beta, transcript variant X1	0.318968	-1.64851	0.00363542	0.0697212	yes	down	5.6675	2.0325
gene-MFSD6	MFSD6	major facilitator superfamily domain containing 6, transcript variant X4	0.457542	-1.12802	0.000503235	0.0167369	yes	down	30.76	14.7
gene-MGAT4B	MGAT4B	alpha-1,3-mannosyl-glycoprotein 4-beta-N-acetylglucosaminyltransferase B, transcript variant X1	0.469576	-1.09057	8.84387e-06	0.000763646	yes	down	237.423	110.897
gene-MIER3	MIER3	MIER family member 3, transcript variant X1	0.392067	-1.35083	1.55702e-08	3.29158e-06	yes	down	24.5925	9.7
gene-MKRN2OS	MKRN2OS	MKRN2 opposite strand	0.306765	-1.7048	2.64935e-05	0.00178486	yes	down	17.145	5.455
gene-MMP1	MMP1	matrix metallopeptidase 1	5.67826	2.50545	0.0065063	0.103965	yes	up	8.7675	54.0375
gene-MMP15	MMP15	matrix metallopeptidase 15, transcript variant X1	0.382721	-1.38563	0.000220075	0.00905508	yes	down	47.15	17.42
gene-MMP28	MMP28	matrix metallopeptidase 28, transcript variant X1	0.49925	-1.00216	0.00123542	0.0320997	yes	down	7.9625	3.86
gene-MMP9	MMP9	matrix metallopeptidase 9, transcript variant X1	3.86153	1.94917	0.000163922	0.00728224	yes	up	7.8725	28.3725
gene-MMUT	MMUT	methylmalonyl-CoA mutase, transcript variant X2	0.40494	-1.30422	0.000665755	0.0205791	yes	down	147.205	63.1
gene-MNX1	MNX1	motor neuron and pancreas homeobox 1	0.0903044	-3.46906	5.92651e-13	3.75863e-10	yes	down	2.085	0.1725
gene-MOGAT1	MOGAT1	monoacylglycerol O-acyltransferase 1	0.257914	-1.95504	4.87476e-06	0.000464542	yes	down	26.15	7.25
gene-MORC1	MORC1	MORC family CW-type zinc finger 1	3.65008	1.86793	0.0299961	1	yes	up	0.0325	0.1225
gene-MORN3	MORN3	MORN repeat containing 3, transcript variant X4	0.38162	-1.38979	0.00162156	0.0391452	yes	down	1.5275	0.5275
gene-MPV17L	MPV17L	MPV17 mitochondrial inner membrane protein like, transcript variant X1	0.44643	-1.16349	1.58644e-05	0.00120701	yes	down	4.61	2.01
gene-MS4A12	MS4A12	membrane spanning 4-domains A12	0.136851	-2.86932	0.000463393	0.0156956	yes	down	106.43	15.685
gene-MS4A2	MS4A2	membrane spanning 4-domains A2	2.13377	1.0934	0.0103267	0.138634	yes	up	3.3975	7.54
gene-MS4A7	MS4A7	membrane spanning 4-domains A7	2.05933	1.04217	0.00110614	0.0298399	yes	up	5.9575	12.59
gene-MSI1	MSI1	musashi RNA binding protein 1, transcript variant X1	2.52726	1.33757	0.0259704	0.236535	yes	up	0.1125	0.275
gene-MST1	MST1	macrophage stimulating 1, transcript variant X1	0.347072	-1.52669	6.19946e-12	3.00054e-09	yes	down	4.155	1.4375
gene-MST1R	MST1R	macrophage stimulating 1 receptor, transcript variant X1	0.474121	-1.07667	2.92355e-06	0.000305511	yes	down	16.2825	7.565
gene-MUC13	MUC13	mucin 13, cell surface associated, transcript variant X2	0.456392	-1.13166	0.0150286	0.173622	yes	down	132.447	63.5175
gene-MUC5AC	MUC5AC	mucin 5AC, oligomeric mucus/gel-forming	0.270848	-1.88444	0.0223449	0.216869	yes	down	1.355	0.215
gene-MUC6	MUC6	mucin 6, oligomeric mucus/gel-forming	0.152226	-2.71572	0.00243146	0.053111	yes	down	577.992	95.525
gene-MYBPC1	MYBPC1	myosin binding protein C1, transcript variant X1	0.0303154	-5.04381	0.045612	0.32217	yes	down	0.2275	0.0075
gene-MYH14	MYH14	myosin heavy chain 14	0.396214	-1.33565	0.0003878	0.0136926	yes	down	95.5025	37.4825
gene-MYO15B	MYO15B	myosin XVB	0.321864	-1.63548	7.29111e-05	0.00383138	yes	down	38.8175	13.0075
gene-MYO1A	MYO1A	myosin IA	0.44267	-1.1757	0.00307795	0.0627057	yes	down	129.85	60.745
gene-MYO1D	MYO1D	myosin ID, transcript variant X1	0.46803	-1.09533	0.00193122	0.0444543	yes	down	132.903	65.5225
gene-MYO5B	MYO5B	myosin VB, transcript variant X1	0.415651	-1.26655	0.000651368	0.0202023	yes	down	64.3875	28.1275
gene-MYO7B	MYO7B	myosin VIIB, transcript variant X1	0.407827	-1.29397	4.71359e-06	0.000454612	yes	down	49.055	20.5425
gene-NEURL1B	NEURL1B	neuralized E3 ubiquitin protein ligase 1B	0.410501	-1.28454	0.00093798	0.0262893	yes	down	5.9	2.21
gene-NEURL3	NEURL3	neuralized E3 ubiquitin protein ligase 3, transcript variant X2	0.274357	-1.86588	2.51609e-05	0.00172671	yes	down	2.1825	0.6025
gene-NEXN	NEXN	nexilin F-actin binding protein, transcript variant X1	2.32198	1.21536	0.038607	0.295121	yes	up	6.2	15.8775
gene-NHSL1	NHSL1	NHS like 1	0.453742	-1.14006	6.3234e-06	0.000567317	yes	down	33.955	15.4375
gene-NIBAN2	NIBAN2	niban apoptosis regulator 2	0.404093	-1.30724	8.96208e-06	0.000770237	yes	down	98.8825	39.6325
gene-NINJ2	NINJ2	ninjurin 2, transcript variant X2	0.138672	-2.85025	6.39663e-09	1.4892e-06	yes	down	47.3125	7.235
gene-NKX3-1	NKX3-1	NK3 homeobox 1	0.474696	-1.07492	0.00343236	0.0670861	yes	down	0.725	0.335
gene-NKX3-2	NKX3-2	NK3 homeobox 2	27.7283	4.79329	4.48301e-09	1.08489e-06	yes	up	0.06	1.8875
gene-NLRP12	NLRP12	NLR family pyrin domain containing 12, transcript variant X2	2.52769	1.33782	0.00613133	0.10006	yes	up	0.3625	0.9
gene-NLRP6	NLRP6	NLR family pyrin domain containing 6	0.275704	-1.85881	0.00062396	0.0195444	yes	down	0.385	0.095
gene-NMBR	NMBR	neuromedin B receptor	4.48744	2.16589	3.64393e-05	0.00224018	yes	up	0.145	0.6775
gene-NME8	NME8	NME/NM23 family member 8, transcript variant X1	2.33469	1.22323	0.0400321	0.301211	yes	up	0.1825	0.4575
gene-NNAT	NNAT	neuronatin, transcript variant X3	0.403421	-1.30964	0.0149245	0.172916	yes	down	6.3325	2.4625
gene-NOL4L	NOL4L	nucleolar protein 4 like, transcript variant X2	0.365376	-1.45254	8.50241e-10	2.44338e-07	yes	down	35.19	12.9225
gene-NOS2	NOS2	nitric oxide synthase 2	0.0798694	-3.64621	2.52643e-14	2.11209e-11	yes	down	36.925	2.9975
gene-NOX1	NOX1	NADPH oxidase 1	0.407185	-1.29624	0.0154157	0.176542	yes	down	87.8075	37.7
gene-NOXO1	NOXO1	NADPH oxidase organizer 1, transcript variant X4	0.275131	-1.86181	2.20242e-05	0.00155199	yes	down	40.3	10.2975
gene-NPY1R	NPY1R	neuropeptide Y receptor Y1, transcript variant X1	0.356671	-1.48734	4.56314e-05	0.00269412	yes	down	17.4175	6.25
gene-NQO1	NQO1	NAD(P)H quinone dehydrogenase 1	0.44312	-1.17423	0.00469769	0.0844574	yes	down	250.273	116.175
gene-NR0B2	NR0B2	nuclear receptor subfamily 0 group B member 2, transcript variant X2	4.18979	2.06688	0.0211075	1	yes	up	0.02	0.09
gene-NR1H4	NR1H4	nuclear receptor subfamily 1 group H member 4, transcript variant X1	0.322916	-1.63077	2.80446e-05	0.00182907	yes	down	5.71	1.725
gene-NRG1	NRG1	neuregulin 1, transcript variant X1	2.22179	1.15172	0.0142038	0.168111	yes	up	5.9525	13.5575
gene-NRTN	NRTN	neurturin	0.423687	-1.23893	0.0309297	0.260467	yes	down	0.63	0.1425
gene-NXPH3	NXPH3	neurexophilin 3	2.13795	1.09623	0.0354667	0.281264	yes	up	0.5525	1.2175
gene-NYAP1	NYAP1	neuronal tyrosine phosphorylated phosphoinositide-3-kinase adaptor 1, transcript variant X1	0.466189	-1.10101	0.0357302	0.282131	yes	down	3.7475	1.695
gene-OLR1	OLR1	oxidized low density lipoprotein receptor 1	2.53937	1.34447	0.00496825	0.087525	yes	up	0.2275	0.57
gene-OMD	OMD	osteomodulin	2.05341	1.03802	0.0497318	0.335535	yes	up	0.5525	1.19
gene-OTOP3	OTOP3	otopetrin 3	0.165066	-2.59889	0.00605925	0.0993607	yes	down	0.3375	0.0525
gene-OVOL1	OVOL1	ovo like transcriptional repressor 1, transcript variant X1	0.4271	-1.22735	1.41556e-06	0.000161225	yes	down	47.4775	19.81
gene-OXCT1	OXCT1	3-oxoacid CoA-transferase 1	0.42958	-1.219	0.00515216	0.089989	yes	down	269.692	124.48
gene-P2RY4	P2RY4	pyrimidinergic receptor P2Y4, transcript variant X2	0.459044	-1.1233	0.000251571	0.00996147	yes	down	0.7925	0.3675
gene-PABPC4L	PABPC4L	poly(A) binding protein cytoplasmic 4 like	2.06713	1.04763	0.00435879	0.0800217	yes	up	0.7	1.5275
gene-PADI1	PADI1	peptidyl arginine deiminase 1	0.374654	-1.41637	0.000344905	0.0125863	yes	down	21.6775	8.15
gene-PAPSS2	PAPSS2	3'-phosphoadenosine 5'-phosphosulfate synthase 2, transcript variant X2	0.465631	-1.10274	0.0235962	0.223427	yes	down	223.035	108.995
gene-PAQR8	PAQR8	progestin and adipoQ receptor family member 8	0.318311	-1.65149	2.2039e-07	3.24272e-05	yes	down	45.6175	15.0775
gene-PARVB	PARVB	parvin beta	0.428973	-1.22104	1.87408e-05	0.00139547	yes	down	24.38	10.905
gene-PCDH11X	PCDH11X	protocadherin 11 X-linked, transcript variant X1	2.50463	1.3246	0.00987892	0.134488	yes	up	0.0775	0.1875
gene-PCDH15	PCDH15	protocadherin related 15, transcript variant X2	3.74119	1.9035	2.74325e-05	0.00180838	yes	up	0.3975	1.33
gene-PCDH18	PCDH18	protocadherin 18, transcript variant X1	2.03993	1.02852	0.0385351	0.295121	yes	up	13.8	30.8125
gene-PCDH8	PCDH8	protocadherin 8, transcript variant X1	2.77446	1.47221	0.0408388	1	yes	up	0.04	0.1275
gene-PCK1	PCK1	phosphoenolpyruvate carboxykinase 1	0.109784	-3.18726	1.91228e-09	5.02437e-07	yes	down	254.077	30.29
gene-PDE11A	PDE11A	phosphodiesterase 11A	2.6899	1.42755	0.0461462	0.323693	yes	up	0.0375	0.1125
gene-PDE8B	PDE8B	phosphodiesterase 8B, transcript variant X1	2.23453	1.15997	0.0131504	0.161673	yes	up	0.73	1.6975
gene-PDZK1IP1	PDZK1IP1	PDZK1 interacting protein 1	0.305178	-1.71228	6.97358e-06	0.000613675	yes	down	14.125	4.45
gene-PEX5L	PEX5L	peroxisomal biogenesis factor 5 like, transcript variant X1	3.62596	1.85836	0.00384308	0.0725686	yes	up	0.1475	0.535
gene-PGAP4	PGAP4	post-GPI attachment to proteins GalNAc transferase 4, transcript variant X4	0.437362	-1.1931	0.000444532	0.0153105	yes	down	8.0375	3.7075
gene-PGAP6	PGAP6	post-glycosylphosphatidylinositol attachment to proteins 6, transcript variant X1	0.441598	-1.17919	9.81294e-05	0.00478726	yes	down	67.7175	29.795
gene-PITPNM3	PITPNM3	PITPNM family member 3, transcript variant X1	0.315796	-1.66293	0.014766	0.171883	yes	down	2.555	0.785
gene-PITX2	PITX2	paired like homeodomain 2, transcript variant X1	0.00191639	-9.02739	5.44127e-66	5.00379e-62	yes	down	20.03	0.0425
gene-PIWIL2	PIWIL2	piwi like RNA-mediated gene silencing 2, transcript variant X2	0.411897	-1.27964	0.00855178	0.123554	yes	down	0.5425	0.235
gene-PIWIL4	PIWIL4	piwi like RNA-mediated gene silencing 4	0.088823	-3.49292	3.65579e-11	1.52812e-08	yes	down	1.9	0.1675
gene-PKIB	PKIB	cAMP-dependent protein kinase inhibitor beta, transcript variant X1	0.397559	-1.33076	0.000624841	0.0195444	yes	down	95.6925	40.63
gene-PKLR	PKLR	pyruvate kinase L/R	0.270562	-1.88597	2.74308e-05	0.00180838	yes	down	5.07	1.51
gene-PKP1	PKP1	plakophilin 1, transcript variant X1	0.371724	-1.42769	4.86865e-08	9.23136e-06	yes	down	86.5175	31.6275
gene-PLA2G4D	PLA2G4D	phospholipase A2 group IVD, transcript variant X2	9.21115	3.20338	0.0214633	1	yes	up	0.0075	0.075
gene-PLA2G4F	PLA2G4F	phospholipase A2 group IVF	0.441574	-1.17927	0.00023602	0.00946998	yes	down	1.44	0.615
gene-PLCD1	PLCD1	phospholipase C delta 1, transcript variant X3	0.438421	-1.18961	0.000962176	0.0267105	yes	down	63.28	29.5025
gene-PLCD3	PLCD3	phospholipase C delta 3, transcript variant X1	0.289907	-1.78634	1.77082e-11	8.14221e-09	yes	down	57.52	15.5025
gene-PLCE1	PLCE1	phospholipase C epsilon 1, transcript variant X1	0.49431	-1.01651	0.000552682	0.0179275	yes	down	12.2625	5.88
gene-PLEKHB1	PLEKHB1	pleckstrin homology domain containing B1, transcript variant X3	6.19223	2.63046	5.87814e-05	0.00327608	yes	up	2.1625	14.735
gene-PLEKHG6	PLEKHG6	pleckstrin homology and RhoGEF domain containing G6, transcript variant X2	0.277026	-1.85191	3.18054e-06	0.000328632	yes	down	15.55	3.9525
gene-PLS1	PLS1	plastin 1, transcript variant X3	0.36633	-1.44878	0.00593933	0.0980576	yes	down	200.025	77.3125
gene-PNLIPRP3	PNLIPRP3	pancreatic lipase related protein 3, transcript variant X1	0.0693649	-3.84965	0.0207723	1	yes	down	0.085	0.0025
gene-POF1B	POF1B	POF1B actin binding protein	0.404213	-1.30681	0.0058708	0.0972754	yes	down	68.54	29.1675
gene-POLD4	POLD4	DNA polymerase delta 4, accessory subunit, transcript variant X1	0.459208	-1.12278	0.000226164	0.00920268	yes	down	172.68	77.06
gene-POSTN	POSTN	periostin, transcript variant X1	3.37748	1.75595	0.00140071	0.0353337	yes	up	3.145	10.8775
gene-PPARD	PPARD	peroxisome proliferator activated receptor delta, transcript variant X1	0.359001	-1.47794	1.47195e-07	2.29425e-05	yes	down	50.26	18.1975
gene-PPARG	PPARG	peroxisome proliferator activated receptor gamma, transcript variant X1	0.220529	-2.18096	8.1327e-10	2.37423e-07	yes	down	63.83	15.195
gene-PPP1R14C	PPP1R14C	protein phosphatase 1 regulatory inhibitor subunit 14C	0.239301	-2.0631	0.000270433	0.0105377	yes	down	7.225	1.87
gene-PPP1R14D	PPP1R14D	protein phosphatase 1 regulatory inhibitor subunit 14D	0.38677	-1.37045	5.57898e-05	0.00315719	yes	down	104.39	41.7725
gene-PPP1R1A	PPP1R1A	protein phosphatase 1 regulatory inhibitor subunit 1A	0.17428	-2.52052	2.11708e-09	5.48413e-07	yes	down	17.7125	3.155
gene-PRAP1	PRAP1	proline rich acidic protein 1	0.482703	-1.05079	0.00337827	0.0664526	yes	down	356.223	160.2
gene-PRKCZ	PRKCZ	protein kinase C zeta, transcript variant X1	0.444098	-1.17105	7.38028e-06	0.000640274	yes	down	44.4025	20.465
gene-PROM1	PROM1	prominin 1, transcript variant X1	0.490391	-1.028	0.0184893	0.194986	yes	down	119.192	61.1975
gene-PRR13	PRR13	proline rich 13, transcript variant X2	0.405979	-1.30052	0.000814478	0.0238154	yes	down	384.48	163.485
gene-PRR15L	PRR15L	proline rich 15 like	0.304715	-1.71447	9.06991e-08	1.57371e-05	yes	down	176.748	55.13
gene-PSAT1	PSAT1	phosphoserine aminotransferase 1, transcript variant X1	0.435192	-1.20028	0.00354357	0.0684593	yes	down	73.1825	33.4075
gene-PTGR1	PTGR1	prostaglandin reductase 1, transcript variant X2	0.358835	-1.47861	0.00101029	0.0277333	yes	down	105.537	41.17
gene-PTGS2	PTGS2	prostaglandin-endoperoxide synthase 2	2.09911	1.06978	0.00885683	0.125949	yes	up	3.0525	6.8725
gene-PTN	PTN	pleiotrophin	2.35728	1.23712	0.00830949	0.1217	yes	up	2.6425	6.4175
gene-PTPRH	PTPRH	protein tyrosine phosphatase receptor type H, transcript variant X1	0.433921	-1.20449	5.42391e-05	0.00307891	yes	down	17.8325	8.0675
gene-PTX3	PTX3	pentraxin 3	4.21908	2.07693	0.00933136	0.130116	yes	up	0.2775	1.08
gene-PWWP3B	PWWP3B	PWWP domain containing 3B, transcript variant X1	2.06095	1.04331	0.00308673	0.0627306	yes	up	0.36	0.765
gene-PXMP2	PXMP2	peroxisomal membrane protein 2, transcript variant X1	0.384296	-1.37971	0.00236952	0.0521898	yes	down	12.025	4.8875
gene-QPCT	QPCT	glutaminyl-peptide cyclotransferase	2.06986	1.04954	0.019578	0.201499	yes	up	5.35	11.3175
gene-RAB11FIP4	RAB11FIP4	RAB11 family interacting protein 4	0.49534	-1.01351	1.9423e-05	0.00142168	yes	down	16.9625	8.5575
gene-RAB23	RAB23	RAB23, member RAS oncogene family, transcript variant X4	2.00494	1.00356	0.0205469	0.206314	yes	up	4.72	10.1025
gene-RAB32	RAB32	RAB32, member RAS oncogene family	0.467592	-1.09668	0.00468298	0.0844406	yes	down	33.2025	16.595
gene-RAPGEFL1	RAPGEFL1	Rap guanine nucleotide exchange factor like 1, transcript variant X1	0.42103	-1.24801	2.22755e-06	0.000242421	yes	down	13.52	5.6325
gene-RBP2	RBP2	retinol binding protein 2, transcript variant X2	0.285094	-1.81049	0.0471919	0.326676	yes	down	1.3975	0.4325
gene-RBP4	RBP4	retinol binding protein 4	0.414912	-1.26912	0.0364572	0.285571	yes	down	0.6975	0.3
gene-REEP6	REEP6	receptor accessory protein 6, transcript variant X1	0.141506	-2.82107	1.16937e-11	5.51461e-09	yes	down	15.8875	2.0875
gene-REP15	REP15	RAB15 effector protein	2.22069	1.15101	0.000247061	0.00981412	yes	up	1.0525	2.3675
gene-RETN	RETN	resistin	19.8076	4.30798	0.000109476	1	yes	up	0.055	1.1225
gene-RGL3	RGL3	ral guanine nucleotide dissociation stimulator like 3, transcript variant X1	0.269057	-1.89402	7.68927e-07	9.52022e-05	yes	down	1.135	0.28
gene-RGS17	RGS17	regulator of G protein signaling 17, transcript variant X1	2.13714	1.09568	0.00031361	0.0118135	yes	up	0.155	0.3175
gene-RHOF	RHOF	ras homolog family member F, filopodia associated	0.491869	-1.02365	2.5428e-06	0.000273493	yes	down	42.1375	19.9
gene-RHOV	RHOV	ras homolog family member V	0.354987	-1.49416	0.000335285	0.0123827	yes	down	6.8325	2.53
gene-RILPL1	RILPL1	Rab interacting lysosomal protein like 1, transcript variant X1	0.490494	-1.02769	7.49185e-05	0.00388401	yes	down	21.7825	10.785
gene-RNASEL	RNASEL	ribonuclease L, transcript variant X1	0.321351	-1.63778	3.65405e-05	0.00224018	yes	down	30.06	10.1925
gene-RNF128	RNF128	ring finger protein 128, transcript variant X1	0.312365	-1.6787	0.000172986	0.00753925	yes	down	33.805	10.6225
gene-RNF152	RNF152	ring finger protein 152, transcript variant X2	0.363166	-1.4613	5.29e-05	0.00301219	yes	down	9.5325	3.635
gene-RNF182	RNF182	ring finger protein 182, transcript variant X2	14.5938	3.86728	0.0301781	1	yes	up	0	0.0325
gene-RNF222	RNF222	ring finger protein 222, transcript variant X1	0.454256	-1.13842	3.95172e-05	0.00239868	yes	down	17.79	8.24
gene-RPL22L1	RPL22L1	ribosomal protein L22 like 1, transcript variant X1	2.04481	1.03196	0.00133016	0.0340253	yes	up	9.6975	19.9525
gene-RSPH1	RSPH1	radial spoke head component 1, transcript variant X1	3.24008	1.69603	0.0497164	1	yes	up	0.0825	0.2925
gene-RTP5	RTP5	receptor transporter protein 5 (putative)	12.7945	3.67745	0.00133216	1	yes	up	0.015	0.195
gene-S100A12	S100A12	S100 calcium binding protein A12	6.78899	2.7632	0.00346645	0.0674664	yes	up	0.41	2.79
gene-S100A2	S100A2	S100 calcium binding protein A2, transcript variant X1	0.244263	-2.03349	1.68502e-07	2.54024e-05	yes	down	93.17	23.49
gene-S100A9	S100A9	S100 calcium binding protein A9, transcript variant X2	5.32078	2.41164	0.0116315	0.150441	yes	up	0.2375	1.3325
gene-S100G	S100G	S100 calcium binding protein G, transcript variant X2	0.00842912	-6.8904	4.25672e-16	4.60527e-13	yes	down	5149.37	49.4775
gene-SAPCD1	SAPCD1	suppressor APC domain containing 1, transcript variant X1	2.5177	1.33211	0.0120769	0.153071	yes	up	0.7475	2.0525
gene-SCIN	SCIN	scinderin, transcript variant X1	0.289636	-1.78769	4.54535e-07	6.05784e-05	yes	down	33.165	9.995
gene-SCNN1B	SCNN1B	sodium channel epithelial 1 subunit beta, transcript variant X1	2.00354	1.00255	0.00178827	0.041765	yes	up	0.9575	1.715
gene-SCNN1G	SCNN1G	sodium channel epithelial 1 subunit gamma, transcript variant X1	5.36947	2.42478	0.00546702	0.0932741	yes	up	0.045	0.185
gene-SDR42E1	SDR42E1	short chain dehydrogenase/reductase family 42E, member 1, transcript variant X4	0.178385	-2.48693	2.573e-23	4.73225e-20	yes	down	12.11	2.07
gene-SECTM1	SECTM1	secreted and transmembrane 1, transcript variant X1	0.466458	-1.10018	0.0191083	0.199342	yes	down	36.575	17.54
gene-SELENOM	SELENOM	selenoprotein M	0.347326	-1.52564	1.72099e-09	4.72424e-07	yes	down	164.683	44.535
gene-SERINC2	SERINC2	serine incorporator 2, transcript variant X1	0.372987	-1.4228	0.00150434	0.0370574	yes	down	66.685	25.1975
gene-SERPINB11	SERPINB11	serpin family B member 11	9.06266	3.17993	0.00046708	0.0157914	yes	up	0.1025	0.94
gene-SERPINB5	SERPINB5	serpin family B member 5	0.40613	-1.29998	0.00272373	0.0569908	yes	down	58.6	25.2225
gene-SERPINB7	SERPINB7	serpin family B member 7, transcript variant X2	3.01827	1.59372	0.029066	0.25228	yes	up	0.4075	1.2275
gene-SFN	SFN	stratifin	0.319568	-1.64581	9.29018e-05	0.0045564	yes	down	102.088	33.8675
gene-SFTPB	SFTPB	surfactant protein B, transcript variant X1	0.297531	-1.74889	0.0247971	0.229989	yes	down	0.1625	0.0525
gene-SGPP2	SGPP2	sphingosine-1-phosphate phosphatase 2, transcript variant X1	0.455036	-1.13595	0.00128286	0.0331382	yes	down	28.83	13.565
gene-SH2D1A	SH2D1A	SH2 domain containing 1A	2.0381	1.02722	0.00956774	0.132077	yes	up	3.1875	6.2825
gene-SHC2	SHC2	SHC adaptor protein 2	0.246632	-2.01957	0.00352392	0.0682951	yes	down	0.6775	0.1525
gene-SHROOM3	SHROOM3	shroom family member 3	0.369537	-1.43621	8.71602e-09	1.90839e-06	yes	down	34.295	12.9125
gene-SIGLEC15	SIGLEC15	sialic acid binding Ig like lectin 15	0.318488	-1.65069	0.000246348	0.00980702	yes	down	1.4275	0.4125
gene-SIM2	SIM2	SIM bHLH transcription factor 2	0.190732	-2.39038	0.000799273	0.0234453	yes	down	0.7725	0.1325
gene-SLC12A3	SLC12A3	solute carrier family 12 member 3, transcript variant X1	0.414187	-1.27164	0.00092816	0.026102	yes	down	0.84	0.2175
gene-SLC13A1	SLC13A1	solute carrier family 13 member 1	0.0828842	-3.59276	0.000233674	0.00941296	yes	down	1.055	0.0975
gene-SLC13A2	SLC13A2	solute carrier family 13 member 2, transcript variant X1	0.254215	-1.97588	9.13219e-05	0.00450293	yes	down	1.9	0.4675
gene-SLC14A1	SLC14A1	solute carrier family 14 member 1 (Kidd blood group), transcript variant X1	0.226942	-2.13961	1.34728e-06	0.000155844	yes	down	6.3	1.425
gene-SLC16A1	SLC16A1	solute carrier family 16 member 1, transcript variant X2	0.253485	-1.98003	2.12194e-05	0.00151855	yes	down	297.705	82.02
gene-SLC16A5	SLC16A5	solute carrier family 16 member 5, transcript variant X2	0.431413	-1.21286	6.64326e-07	8.48492e-05	yes	down	26.2525	11.31
gene-SLC18A1	SLC18A1	solute carrier family 18 member A1, transcript variant X1	4.10482	2.03732	0.023696	1	yes	up	0.045	0.195
gene-SLC19A3	SLC19A3	solute carrier family 19 member 3, transcript variant X1	0.447981	-1.15849	0.00014908	0.0067368	yes	down	11.36	5.285
gene-SLC1A3	SLC1A3	solute carrier family 1 member 3, transcript variant X1	2.70318	1.43466	0.0417624	0.308115	yes	up	0.0775	0.19
gene-SLC22A18	SLC22A18	solute carrier family 22 member 18	0.348046	-1.52265	0.00822238	0.120691	yes	down	12.3675	4.3475
gene-SLC25A22	SLC25A22	solute carrier family 25 member 22	0.446408	-1.16357	0.000304781	0.0116057	yes	down	9.3525	3.835
gene-SLC26A3	SLC26A3	solute carrier family 26 member 3	0.166902	-2.58293	1.36028e-06	0.000156364	yes	down	277.748	50.27
gene-SLC26A5	SLC26A5	solute carrier family 26 member 5, transcript variant X2	12.3476	3.62615	0.014591	1	yes	up	0.0025	0.05
gene-SLC28A2	SLC28A2	solute carrier family 28 member 2	0.49401	-1.01739	0.0356133	0.281885	yes	down	1.4575	0.79
gene-SLC30A10	SLC30A10	solute carrier family 30 member 10, transcript variant X1	0.0358096	-4.80351	4.57659e-28	1.05216e-24	yes	down	13.8925	0.505
gene-SLC34A2	SLC34A2	solute carrier family 34 member 2	5.54097	2.47014	1.81367e-09	4.83435e-07	yes	up	8.455	46.4425
gene-SLC35C1	SLC35C1	solute carrier family 35 member C1, transcript variant X1	0.475639	-1.07206	1.41796e-07	2.2462e-05	yes	down	63.7725	29.525
gene-SLC38A4	SLC38A4	solute carrier family 38 member 4, transcript variant X4	0.303534	-1.72007	0.000177088	0.0076933	yes	down	59.705	19.2675
gene-SLC39A4	SLC39A4	solute carrier family 39 member 4, transcript variant X1	0.312392	-1.67857	5.95484e-05	0.0033088	yes	down	22.2175	6.7475
gene-SLC39A5	SLC39A5	solute carrier family 39 member 5, transcript variant X3	0.452813	-1.14301	0.000974316	0.0269063	yes	down	2.9	1.29
gene-SLC44A4	SLC44A4	solute carrier family 44 member 4, transcript variant X1	0.431356	-1.21305	0.00596688	0.098424	yes	down	127.382	57.9525
gene-SLC50A1	SLC50A1	solute carrier family 50 member 1, transcript variant X1	0.415147	-1.26831	0.000517327	0.0171127	yes	down	80.3975	34.46
gene-SLC6A11	SLC6A11	solute carrier family 6 member 11	0.0296987	-5.07346	0.0306698	1	yes	down	0.0675	0
gene-SLC6A19	SLC6A19	solute carrier family 6 member 19	0.31326	-1.67457	0.0443393	0.31758	yes	down	0.1675	0.0575
gene-SLC6A4	SLC6A4	solute carrier family 6 member 4	0.232972	-2.10177	0.00120376	0.0316733	yes	down	1.52	0.42
gene-SLC6A8	SLC6A8	solute carrier family 6 member 8, transcript variant X1	0.410295	-1.28527	0.000481475	0.0161345	yes	down	45.2925	19.8
gene-SLC9A2	SLC9A2	solute carrier family 9 member A2	0.41611	-1.26496	0.000576822	0.0184824	yes	down	34.9475	14.935
gene-SLC9A3	SLC9A3	solute carrier family 9 member A3, transcript variant X2	0.222871	-2.16572	2.88385e-06	0.000303084	yes	down	87.13	19.3625
gene-SLC9A3R1	SLC9A3R1	SLC9A3 regulator 1	0.391386	-1.35334	2.89525e-05	0.0018684	yes	down	90.2775	36.12
gene-SMIM22	SMIM22	small integral membrane protein 22, transcript variant X1	0.387922	-1.36616	0.000859534	0.0245856	yes	down	106.925	39.745
gene-SMIM24	SMIM24	small integral membrane protein 24, transcript variant X1	0.170889	-2.54887	1.58817e-05	0.00120701	yes	down	1.7875	0.3675
gene-SMIM6	SMIM6	small integral membrane protein 6, transcript variant X4	2.83485	1.50327	0.0146206	0.17084	yes	up	0.3075	0.755
gene-SMPD3	SMPD3	sphingomyelin phosphodiesterase 3, transcript variant X2	0.408358	-1.2921	3.6575e-06	0.000367588	yes	down	6.48	2.6525
gene-SNCB	SNCB	synuclein beta	0.240581	-2.0554	0.0185221	1	yes	down	0.35	0.0775
gene-SOWAHA	SOWAHA	sosondowah ankyrin repeat domain family member A	0.43666	-1.19542	6.12619e-07	7.99099e-05	yes	down	12.575	5.4575
gene-SOWAHB	SOWAHB	sosondowah ankyrin repeat domain family member B	0.395934	-1.33667	0.000129533	0.00594107	yes	down	4.0275	1.58
gene-SPATA20	SPATA20	spermatogenesis associated 20	0.334405	-1.58033	3.24683e-06	0.000333608	yes	down	1.4475	0.45
gene-SPDEF	SPDEF	SAM pointed domain containing ETS transcription factor	2.50033	1.32212	0.00357019	0.068829	yes	up	1.73	3.79
gene-SPDYC	SPDYC	speedy/RINGO cell cycle regulator family member C, transcript variant X1	0.289378	-1.78897	4.83033e-05	0.0028203	yes	down	4.7825	1.1425
gene-SPINT1	SPINT1	serine peptidase inhibitor, Kunitz type 1, transcript variant X2	0.426417	-1.22966	0.000364513	0.0131196	yes	down	84.685	37.3775
gene-SPIRE2	SPIRE2	spire type actin nucleation factor 2	0.417719	-1.2594	1.22861e-05	0.000973995	yes	down	15.5525	6.15
gene-SPP1	SPP1	secreted phosphoprotein 1	2.15634	1.10858	0.0389413	0.296729	yes	up	7.21	14.2725
gene-SPTLC3	SPTLC3	serine palmitoyltransferase long chain base subunit 3, transcript variant X1	0.477494	-1.06644	0.00352188	0.0682951	yes	down	25.2975	12.9375
gene-SQOR	SQOR	sulfide quinone oxidoreductase, transcript variant X1	0.349576	-1.51632	0.000596642	0.0189	yes	down	347.33	128.863
gene-SRSF12	SRSF12	serine and arginine rich splicing factor 12, transcript variant X1	2.11311	1.07937	0.0148768	0.172823	yes	up	0.5675	1.1825
gene-SST	SST	somatostatin	2.79044	1.48049	0.0130874	0.161264	yes	up	2.175	6.225
gene-ST6GALNAC6	ST6GALNAC6	ST6 N-acetylgalactosaminide alpha-2,6-sialyltransferase 6	0.479228	-1.06121	0.00241628	0.0528422	yes	down	64.065	30.4625
gene-STEAP4	STEAP4	STEAP4 metalloreductase, transcript variant X1	0.39921	-1.32478	0.000312706	0.0118096	yes	down	1.5675	0.6375
gene-STMND1	STMND1	stathmin domain containing 1, transcript variant X2	0.151981	-2.71804	1.83962e-05	0.00138099	yes	down	0.3175	0.05
gene-STX19	STX19	syntaxin 19, transcript variant X2	20.9531	4.38909	9.6601e-07	0.000114625	yes	up	0.01	0.1375
gene-SUOX	SUOX	sulfite oxidase, transcript variant X1	0.329979	-1.59955	0.000111297	0.00526214	yes	down	57.265	20.68
gene-SYN2	SYN2	synapsin II	0.426152	-1.23056	1.3079e-07	2.14776e-05	yes	down	1.9475	0.81
gene-SYNGR3	SYNGR3	synaptogyrin 3	0.241853	-2.0478	3.54416e-07	4.79296e-05	yes	down	7.125	1.7225
gene-TBPL2	TBPL2	TATA-box binding protein like 2	0.0812607	-3.6213	0.00254407	1	yes	down	0.3825	0.0175
gene-TBX3	TBX3	T-box transcription factor 3, transcript variant X1	0.273866	-1.86846	2.27249e-10	7.59921e-08	yes	down	12.1725	3.4275
gene-TCEA3	TCEA3	transcription elongation factor A3, transcript variant X1	0.38595	-1.37351	0.000117108	0.00546664	yes	down	26.8075	11.1125
gene-TCEAL5	TCEAL5	transcription elongation factor A like 5	2.01846	1.01325	0.0216251	0.213092	yes	up	0.9975	2.1075
gene-TEX11	TEX11	testis expressed 11, transcript variant X6	0.447765	-1.15918	0.0333956	0.272475	yes	down	0.6425	0.2875
gene-TEX15	TEX15	testis expressed 15, meiosis and synapsis associated, transcript variant X1	2.48287	1.31201	0.0017247	0.0410357	yes	up	0.3425	0.87
gene-TEX9	TEX9	testis expressed 9, transcript variant X1	2.27714	1.18722	0.0347432	0.278187	yes	up	0.55	1.3625
gene-TFEC	TFEC	transcription factor EC, transcript variant X1	2.169	1.11703	0.00012607	0.00582582	yes	up	2.35	5.17
gene-TGM6	TGM6	transglutaminase 6	77.5862	6.27773	3.21555e-36	1.47851e-32	yes	up	0.0475	3.35
gene-THEM4	THEM4	thioesterase superfamily member 4	0.0751497	-3.73409	2.86653e-13	2.10885e-10	yes	down	234.845	19.5475
gene-TIAF1	TIAF1	TGFB1-induced anti-apoptotic factor 1	0.461031	-1.11706	7.31479e-07	9.21463e-05	yes	down	28.55	13.385
gene-TIAM2	TIAM2	TIAM Rac1 associated GEF 2, transcript variant X2	0.443655	-1.17249	8.72392e-08	1.5281e-05	yes	down	8.6375	3.55
gene-TICAM1	TICAM1	toll like receptor adaptor molecule 1	0.414008	-1.27227	0.0119683	0.152293	yes	down	8.38	3.0075
gene-TIMP1	TIMP1	TIMP metallopeptidase inhibitor 1	2.29862	1.20077	0.00609067	0.099573	yes	up	35.895	80.28
gene-TINAG	TINAG	tubulointerstitial nephritis antigen, transcript variant X1	0.432855	-1.20804	0.000850761	0.0244408	yes	down	7.9025	3.575
gene-TM4SF20	TM4SF20	transmembrane 4 L six family member 20	4.75011	2.24796	0.000341402	0.0125081	yes	up	0.0475	0.245
gene-TM6SF2	TM6SF2	transmembrane 6 superfamily member 2, transcript variant X1	0.146889	-2.7672	1.71996e-09	4.72424e-07	yes	down	2.23	0.3275
gene-TM7SF2	TM7SF2	transmembrane 7 superfamily member 2	0.309407	-1.69242	9.35694e-08	1.60834e-05	yes	down	16.2575	5.1275
gene-TMC4	TMC4	transmembrane channel like 4, transcript variant X1	0.461166	-1.11664	0.00764685	0.114603	yes	down	33.0475	15.5775
gene-TMC5	TMC5	transmembrane channel like 5, transcript variant X1	0.284125	-1.8154	3.81958e-05	0.00232615	yes	down	89.255	26.8575
gene-TMEM125	TMEM125	transmembrane protein 125, transcript variant X1	0.498292	-1.00494	0.00198119	0.0450409	yes	down	35.2	17.16
gene-TMEM139	TMEM139	transmembrane protein 139	0.215018	-2.21747	6.2878e-08	1.13378e-05	yes	down	48.36	11.055
gene-TMEM141	TMEM141	transmembrane protein 141	0.458566	-1.1248	3.33549e-05	0.00208661	yes	down	53.2225	23.465
gene-TMEM171	TMEM171	transmembrane protein 171, transcript variant X2	0.497335	-1.00771	0.00576409	0.0962153	yes	down	28.88	14.475
gene-TMEM182	TMEM182	transmembrane protein 182	0.287434	-1.7987	0.0017354	0.0411839	yes	down	0.335	0.1
gene-TMEM200A	TMEM200A	transmembrane protein 200A, transcript variant X2	2.05861	1.04167	0.00058649	0.0186622	yes	up	1.43	3.1025
gene-TMEM236	TMEM236	transmembrane protein 236	0.311129	-1.68441	0.00135105	0.0344614	yes	down	6.075	1.9525
gene-TMEM253	TMEM253	transmembrane protein 253, transcript variant X4	0.240358	-2.05674	0.000171594	0.00750828	yes	down	2.36	0.61
gene-TMEM267	TMEM267	transmembrane protein 267, transcript variant X1	2.1285	1.08983	0.000565344	0.018178	yes	up	0.7325	1.505
gene-TMEM45B	TMEM45B	transmembrane protein 45B, transcript variant X3	0.307829	-1.6998	0.00260309	0.055284	yes	down	65.975	22.145
gene-TMEM54	TMEM54	transmembrane protein 54	0.415993	-1.26537	7.47912e-05	0.00388401	yes	down	85.455	32.765
gene-TMEM61	TMEM61	transmembrane protein 61, transcript variant X2	0.376529	-1.40917	0.0106713	0.141473	yes	down	3.105	1.05
gene-TMEM62	TMEM62	transmembrane protein 62, transcript variant X1	0.329027	-1.60372	4.53621e-06	0.00044615	yes	down	42.285	14.9025
gene-TMEM63B	TMEM63B	transmembrane protein 63B, transcript variant X3	0.488147	-1.03461	0.000104975	0.00504098	yes	down	36.63	18.4925
gene-TMEM82	TMEM82	transmembrane protein 82, transcript variant X1	0.379196	-1.39898	0.0150689	0.17397	yes	down	1.7125	0.665
gene-TMEM98	TMEM98	transmembrane protein 98	0.426978	-1.22777	0.000233891	0.00941296	yes	down	45.555	20.2475
gene-TMIGD1	TMIGD1	transmembrane and immunoglobulin domain containing 1	0.177772	-2.4919	0.000181495	0.00781746	yes	down	1.9425	0.3825
gene-TMPRSS2	TMPRSS2	transmembrane serine protease 2	0.44324	-1.17384	0.00248604	0.0538138	yes	down	171.648	82.7775
gene-TNFRSF11A	TNFRSF11A	TNF receptor superfamily member 11a, transcript variant X1	0.471006	-1.08618	7.29678e-06	0.00063603	yes	down	12.115	5.55
gene-TNIP3	TNIP3	TNFAIP3 interacting protein 3	2.11055	1.07762	0.0263032	0.238544	yes	up	2.945	6.255
gene-TPH1	TPH1	tryptophan hydroxylase 1, transcript variant X1	2.62276	1.39109	8.70514e-08	1.5281e-05	yes	up	0.595	1.57
gene-TPRN	TPRN	taperin	0.454049	-1.13908	0.000232158	0.00938429	yes	down	24.3875	10.8
gene-TPSG1	TPSG1	tryptase gamma 1, transcript variant X1	2.15825	1.10986	0.0147497	0.171805	yes	up	1.0325	2.09
gene-TREM1	TREM1	triggering receptor expressed on myeloid cells 1, transcript variant X2	2.24873	1.16911	0.0196428	0.201931	yes	up	0.39	0.8475
gene-TRIM15	TRIM15	tripartite motif containing 15	0.476046	-1.07083	0.00372855	0.0712843	yes	down	9.5075	4.7025
gene-TRIM40	TRIM40	tripartite motif containing 40, transcript variant X1	0.375694	-1.41237	0.00196509	0.0448411	yes	down	31.48	12.33
gene-TRPM5	TRPM5	transient receptor potential cation channel subfamily M member 5, transcript variant X1	2.47222	1.30581	0.045925	0.322644	yes	up	0.215	0.56
gene-TRPM6	TRPM6	transient receptor potential cation channel subfamily M member 6, transcript variant X1	0.07676	-3.7035	2.05846e-14	1.80282e-11	yes	down	9.5825	0.6125
gene-TRPV3	TRPV3	transient receptor potential cation channel subfamily V member 3, transcript variant X1	0.188352	-2.4085	2.50668e-29	6.58611e-26	yes	down	10.2275	1.9525
gene-TRPV5	TRPV5	transient receptor potential cation channel subfamily V member 5, transcript variant X1	0.0903112	-3.46895	0.0208558	1	yes	down	0.1625	0.015
gene-TSKU	TSKU	tsukushi, small leucine rich proteoglycan, transcript variant X1	0.433329	-1.20646	1.22817e-07	2.035e-05	yes	down	30.62	10.7
gene-TSPAN1	TSPAN1	tetraspanin 1	0.241664	-2.04893	2.24428e-05	0.00156946	yes	down	694.09	177.718
gene-TSPAN7	TSPAN7	tetraspanin 7	0.385644	-1.37466	0.000843364	0.0244386	yes	down	156.597	63.8625
gene-TSPAN8	TSPAN8	tetraspanin 8, transcript variant X2	0.385278	-1.37603	0.00567655	0.0953559	yes	down	35.6875	14.4675
gene-TSTD1	TSTD1	thiosulfate sulfurtransferase like domain containing 1, transcript variant X1	0.383956	-1.38099	0.000749839	0.0223156	yes	down	60.0075	24.5
gene-TTBK1	TTBK1	tau tubulin kinase 1	0.39701	-1.33275	0.0371085	0.288462	yes	down	0.1525	0.0575
gene-TTC22	TTC22	tetratricopeptide repeat domain 22	0.215401	-2.2149	4.68937e-09	1.10573e-06	yes	down	43.9225	9.4675
gene-TTC38	TTC38	tetratricopeptide repeat domain 38, transcript variant X1	0.151741	-2.72032	2.16457e-09	5.52927e-07	yes	down	393.49	63.3725
gene-TTLL6	TTLL6	tubulin tyrosine ligase like 6, transcript variant X1	5.82245	2.54163	0.0067632	1	yes	up	0.0175	0.1175
gene-TUBAL3	TUBAL3	tubulin alpha like 3, transcript variant X1	0.36136	-1.46849	0.0178865	0.191595	yes	down	1.1725	0.4625
gene-TUBB4A	TUBB4A	tubulin beta 4A class IVa	0.343148	-1.5431	5.00651e-07	6.62444e-05	yes	down	11.2125	3.9775
gene-UGDH	UGDH	UDP-glucose 6-dehydrogenase, transcript variant X2	0.463409	-1.10964	0.00230214	0.0508906	yes	down	93.9375	45.445
gene-UGT8	UGT8	UDP glycosyltransferase 8, transcript variant X1	0.49701	-1.00865	0.00494519	0.0873815	yes	down	13.5575	6.9825
gene-UNC5D	UNC5D	unc-5 netrin receptor D	2.21417	1.14676	0.00576496	0.0962153	yes	up	0.305	0.7125
gene-UPK3A	UPK3A	uroplakin 3A, transcript variant X1	2.0191	1.01371	0.0131884	0.161843	yes	up	1.2075	2.33
gene-UPK3B	UPK3B	uroplakin 3B	0.280851	-1.83212	0.0473871	1	yes	down	0.2	0.045
gene-URAD	URAD	ureidoimidazoline (2-oxo-4-hydroxy-4-carboxy-5-) decarboxylase	0.21655	-2.20723	4.21134e-06	0.000418676	yes	down	5.71	1.325
gene-USH1C	USH1C	USH1 protein network component harmonin, transcript variant X2	0.453151	-1.14194	0.00381033	0.072247	yes	down	50.49	24.5925
gene-USP2	USP2	ubiquitin specific peptidase 2, transcript variant X3	0.433198	-1.2069	2.26677e-05	0.00157919	yes	down	7.815	3.5375
gene-VDAC1	VDAC1	voltage dependent anion channel 1, transcript variant X1	0.490892	-1.02652	0.0102204	0.137508	yes	down	389.565	204.91
gene-VDR	VDR	vitamin D receptor, transcript variant X2	0.330523	-1.59718	1.00765e-08	2.18031e-06	yes	down	164.528	56.535
gene-VIL1	VIL1	villin 1	0.273941	-1.86806	0.000139542	0.00632132	yes	down	346.933	101.683
gene-VIPR1	VIPR1	vasoactive intestinal peptide receptor 1, transcript variant X1	0.408505	-1.29158	0.000160862	0.0071636	yes	down	29.955	12.88
gene-VSIG10	VSIG10	V-set and immunoglobulin domain containing 10, transcript variant X1	0.388466	-1.36414	2.60147e-12	1.44989e-09	yes	down	19.77	7.825
gene-VWA7	VWA7	von Willebrand factor A domain containing 7, transcript variant X2	0.410547	-1.28438	1.14419e-07	1.91308e-05	yes	down	3.7825	1.535
gene-VWC2	VWC2	von Willebrand factor C domain containing 2	4.26881	2.09383	0.0303684	1	yes	up	0.0475	0.205
gene-WBP2NL	WBP2NL	WBP2 N-terminal like	0.0715647	-3.80461	7.97036e-05	1	yes	down	0.4425	0.0325
gene-WEE2	WEE2	WEE2 oocyte meiosis inhibiting kinase	7.85161	2.97299	0.0253809	1	yes	up	0.0125	0.0925
gene-XIRP2	XIRP2	xin actin binding repeat containing 2, transcript variant X1	6.91741	2.79023	0.0495474	1	yes	up	0.0125	0.0675
gene-ZBTB7B	ZBTB7B	zinc finger and BTB domain containing 7B, transcript variant X5	0.416039	-1.26521	8.63645e-07	0.000104501	yes	down	77.7025	30.45
gene-ZNF19	ZNF19	zinc finger protein 19, transcript variant X2	0.485556	-1.04229	0.00270275	0.0567453	yes	down	4.26	1.9125
gene-ZNF229	ZNF229	zinc finger protein 229	2.7374	1.45281	0.0459598	1	yes	up	0.04	0.1075
gene-ZNF80	ZNF80	zinc finger protein 80	5.60941	2.48785	0.0472031	1	yes	up	0.0125	0.0825
gene-ZP2	ZP2	zona pellucida glycoprotein 2, transcript variant X1	0.150166	-2.73537	0.0053952	1	yes	down	0.17	0.0225

## Sheet: DEGs related immune
Table S6c-1. DEGs related immune (Up DEG (DC/C), P<0.05 & FC>2; Number=29)
Gene class	Gene id	Gene name	Gene description	FC(DC/C)	Log2FC(DC/C)	Pvalue	Padjust	Significant	Regulate	C	DC
Cytokines	gene-IL1R2	IL1R2	interleukin 1 receptor type 2, transcript variant X1	2.86224	1.51714	0.000673819	0.0206873	yes	up	20.11	63.155
	gene-IL1RN	IL1RN	interleukin 1 receptor antagonist, transcript variant X1	2.7345	1.45128	0.00835039	0.122083	yes	up	12.815	33.8025
	gene-IL33	IL33	interleukin 33, transcript variant X6	2.76099	1.46519	1.98622e-06	0.000220064	yes	up	6.6575	18.3075
Chemokines	gene-CXCL13	CXCL13	C-X-C motif chemokine ligand 13	2.88477	1.52846	0.00894781	0.126591	yes	up	31.8925	85.665
	gene-CXCL8	CXCL8	C-X-C motif chemokine ligand 8	2.50441	1.32447	0.0105855	0.141079	yes	up	2.66	6.875
	gene-CXCL9	CXCL9	C-X-C motif chemokine ligand 9, transcript variant X1	3.19014	1.67362	0.000273189	0.0105984	yes	up	19.9325	63.3
Acute-phase proteins	gene-LOC106835488	LOC106835488	serum amyloid A protein-like	3.52526	1.81773	0.00542907	0.0932321	yes	up	2.5625	8.1125
Metallopeptidase	gene-MMP1	MMP1	matrix metallopeptidase 1	5.67826	2.50545	0.0065063	0.103965	yes	up	8.7675	54.0375
	gene-MMP9	MMP9	matrix metallopeptidase 9, transcript variant X1	3.86153	1.94917	0.000163922	0.00728224	yes	up	7.8725	28.3725
	gene-TIMP1	TIMP1	TIMP metallopeptidase inhibitor 1	2.29862	1.20077	0.00609067	0.099573	yes	up	35.895	80.28
Immunoglobulin-related	gene-IGSF6	IGSF6	immunoglobulin superfamily member 6	2.06044	1.04295	0.00293579	0.0605326	yes	up	0.915	1.7875
	gene-LOC106840882	LOC106840882	leukocyte immunoglobulin-like receptor subfamily A member 5, transcript variant X1	2.10003	1.07041	0.00144821	0.0360533	yes	up	1.1825	2.525
	gene-LOC106840891	LOC106840891	leukocyte immunoglobulin-like receptor subfamily B member 3, transcript variant X1	2.33139	1.22119	0.00132717	0.0340253	yes	up	1.81	4.045
Complement	gene-C1QA	C1QA	complement C1q A chain, transcript variant X1	2.07205	1.05106	0.00434164	0.0799314	yes	up	79.4275	166.887
C-type lectin	gene-CLEC12A	CLEC12A	C-type lectin domain family 12 member A, transcript variant X2	2.91183	1.54193	0.0280886	0.247298	yes	up	0.71	2.28
	gene-CLEC4E	CLEC4E	C-type lectin domain family 4 member E	2.44159	1.28782	0.041042	0.305481	yes	up	1.29	3.1925
	gene-CLEC6A	CLEC6A	C-type lectin domain containing 6A	4.18318	2.0646	0.000469086	0.0158012	yes	up	0.72	3.13
Antimicrobial peptide	gene-LYZ	LYZ	lysozyme	2.0192	1.01379	0.0125158	0.156806	yes	up	158.51	318.415
	gene-LOC106821781	LOC106821781	cathelin	6.64373	2.73199	0.00265762	0.0560538	yes	up	1.3075	7.755
Immune cell antigens	gene-CD68	CD68	CD68 molecule	2.04717	1.03363	0.0271991	0.242956	yes	up	67.4275	152.03
	gene-LOC106828425	LOC106828425	T-cell surface glycoprotein CD1a-like, transcript variant X1	2.21408	1.1467	0.0218444	0.214126	yes	up	1.6275	3.37
Transcription factor	gene-HOXA13	HOXA13	homeobox A13	44.6728	5.48133	1.48798e-31	4.56115e-28	yes	up	0.135	5.3825
Membrane spanning	gene-MS4A2	MS4A2	membrane spanning 4-domains A2	2.13377	1.0934	0.0103267	0.138634	yes	up	3.3975	7.54
	gene-MS4A7	MS4A7	membrane spanning 4-domains A7	2.05933	1.04217	0.00110614	0.0298399	yes	up	5.9575	12.59
Amine receptors	gene-HRH4	HRH4	histamine receptor H4, transcript variant X1	2.22262	1.15226	0.0167329	0.184624	yes	up	0.6325	1.51
Heat shock proteins	gene-HSPA6	HSPA6	heat shock protein family A (Hsp70) member 6	4.25755	2.09002	2.41826e-17	3.42128e-14	yes	up	6.3975	26.605
Others	gene-NLRP12	NLRP12	NLR family pyrin domain containing 12, transcript variant X2	2.52769	1.33782	0.00613133	0.10006	yes	up	0.3625	0.9
	gene-TNIP3	TNIP3	TNFAIP3 interacting protein 3	2.11055	1.07762	0.0263032	0.238544	yes	up	2.945	6.255
	gene-GAL3ST3	GAL3ST3	galactose-3-O-sulfotransferase 3	2.09927	1.06989	0.0398121	0.300585	yes	up	1.1825	2.53
Table S6c-2. DEGs related immune (Down DEG (DC/C),P<0.05 & FC<0.5; Number=71)
Gene class	Gene id	Gene name	Gene description	FC(DC/C)	Log2FC(DC/C)	Pvalue	Padjust	Significant	Regulate	C	DC
Cytokines related	gene-IL17RC	IL17RC	interleukin 17 receptor C, transcript variant X1	0.423543	-1.23942	5.20445e-05	0.00297268	yes	down	27.055	10.34
	gene-IL17RE	IL17RE	interleukin 17 receptor E, transcript variant X3	0.368158	-1.4416	7.00504e-11	2.62932e-08	yes	down	13.23	4.78
	gene-IL22RA1	IL22RA1	interleukin 22 receptor subunit alpha 1	0.379298	-1.3986	0.000158112	0.00709269	yes	down	5.4175	2.1675
Chemokines	gene-CCL17	CCL17	C-C motif chemokine ligand 17, transcript variant X1	0.354768	-1.49505	0.046984	0.326573	yes	down	2.3225	0.7125
Acute-phase proteins	gene-LOC106835737	LOC106835737	C-reactive protein	0.427827	-1.2249	0.000130406	0.00595141	yes	down	5.6975	2.265
Metallopeptidases	gene-MMP15	MMP15	matrix metallopeptidase 15, transcript variant X1	0.382721	-1.38563	0.000220075	0.00905508	yes	down	47.15	17.42
	gene-MMP28	MMP28	matrix metallopeptidase 28, transcript variant X1	0.49925	-1.00216	0.00123542	0.0320997	yes	down	7.9625	3.86
Immunoglobulin-related	gene-IGSF9	IGSF9	immunoglobulin superfamily member 9, transcript variant X4	0.484667	-1.04493	0.000153853	0.00691848	yes	down	13.8875	6.2525
	gene-LOC106848270	LOC106848270	immunoglobulin iota chain-like	0.202104	-2.30683	0.042037	0.30864	yes	down	4.6675	0.8225
Ankyrin repeat domain containing	gene-ANK3	ANK3	ankyrin 3, transcript variant X1	0.447898	-1.15876	1.94793e-05	0.00142168	yes	down	34.1725	14.7125
	gene-ANKRD40CL	ANKRD40CL	ANKRD40 C-terminal like, transcript variant X1	0.470054	-1.0891	0.00216903	0.0487687	yes	down	10.535	5.135
	gene-ANKS4B	ANKS4B	ankyrin repeat and sterile alpha motif domain containing 4B	0.259593	-1.94568	0.000222519	0.0091352	yes	down	47.88	13.36
	gene-RNASEL	RNASEL	ribonuclease L, transcript variant X1	0.321351	-1.63778	3.65405e-05	0.00224018	yes	down	30.06	10.1925
Mucins	gene-LOC106825295	LOC106825295	mucin-2-like	0.202433	-2.30448	0.000177358	0.0076933	yes	down	221.62	47.1275
	gene-LOC106839302	LOC106839302	mucin-12-like	0.207468	-2.26904	0.000179189	0.00773624	yes	down	102.78	23.115
	gene-LOC106839349	LOC106839349	mucin-3B-like	0.200951	-2.31508	9.75947e-07	0.000115062	yes	down	220.833	46.605
	gene-LOC123276692	LOC123276692	mucin-5AC-like	0.206843	-2.27339	0.000108284	0.00517286	yes	down	142.84	31.8075
	gene-MUC13	MUC13	mucin 13, cell surface associated, transcript variant X2	0.456392	-1.13166	0.0150286	0.173622	yes	down	132.447	63.5175
	gene-MUC5AC	MUC5AC	mucin 5AC, oligomeric mucus/gel-forming	0.270848	-1.88444	0.0223449	0.216869	yes	down	1.355	0.215
	gene-MUC6	MUC6	mucin 6, oligomeric mucus/gel-forming	0.152226	-2.71572	0.00243146	0.053111	yes	down	577.992	95.525
Antioxidant & oxidation	gene-LOC106833486	LOC106833486	glutathione S-transferase P	0.40484	-1.30458	6.48324e-05	0.00352781	yes	down	771.758	322.322
	gene-LOC106833487	LOC106833487	glutathione S-transferase P-like	0.47681	-1.06851	0.00509329	0.0893852	yes	down	128.928	59.2025
	gene-NOS2	NOS2	nitric oxide synthase 2	0.0798694	-3.64621	2.52643e-14	2.11209e-11	yes	down	36.925	2.9975
	gene-NOX1	NOX1	NADPH oxidase 1	0.407185	-1.29624	0.0154157	0.176542	yes	down	87.8075	37.7
	gene-NOXO1	NOXO1	NADPH oxidase organizer 1, transcript variant X4	0.275131	-1.86181	2.20242e-05	0.00155199	yes	down	40.3	10.2975
	gene-NQO1	NQO1	NAD(P)H quinone dehydrogenase 1	0.44312	-1.17423	0.00469769	0.0844574	yes	down	250.273	116.175
	gene-DUOX2	DUOX2	dual oxidase 2	0.305546	-1.71054	0.000165017	0.00731166	yes	down	65.895	19.7625
	gene-DUOXA2	DUOXA2	dual oxidase maturation factor 2	0.403593	-1.30903	0.028792	0.250968	yes	down	14.035	5.41
	gene-SELENOM	SELENOM	selenoprotein M	0.347326	-1.52564	1.72099e-09	4.72424e-07	yes	down	164.683	44.535
	gene-GGT1	GGT1	gamma-glutamyltransferase 1, transcript variant X2	0.326369	-1.61542	0.00168539	0.0405198	yes	down	18.5325	6.09
	gene-GSTK1	GSTK1	glutathione S-transferase kappa 1	0.409572	-1.28781	1.89103e-05	0.00140241	yes	down	53.36	22.81
	gene-SUOX	SUOX	sulfite oxidase, transcript variant X1	0.329979	-1.59955	0.000111297	0.00526214	yes	down	57.265	20.68
T cell proliferation and differentiation related	gene-MAL2	MAL2	mal, T cell differentiation protein 2	0.457024	-1.12966	0.00998755	0.135366	yes	down	64.615	30.8975
	gene-MALL	MALL	mal, T cell differentiation protein like, transcript variant X1	0.429513	-1.21923	6.23185e-05	0.0034112	yes	down	35.105	15.5025
	gene-EPHB6	EPHB6	EPH receptor B6, transcript variant X1	0.279708	-1.83801	7.1547e-13	4.38631e-10	yes	down	14.72	3.9175
	gene-TMEM98	TMEM98	transmembrane protein 98	0.426978	-1.22777	0.000233891	0.00941296	yes	down	45.555	20.2475
	gene-ZBTB7B	ZBTB7B	zinc finger and BTB domain containing 7B, transcript variant X5	0.416039	-1.26521	8.63645e-07	0.000104501	yes	down	77.7025	30.45
	gene-FOXA1	FOXA1	forkhead box A1, transcript variant X1	0.49573	-1.01237	0.00871538	0.124449	yes	down	10.215	4.56
MAPK pathway related	gene-MAP2K2	MAP2K2	mitogen-activated protein kinase kinase 2	0.482904	-1.05019	0.021857	0.214126	yes	down	53.63	22.4775
	gene-MAPK4	MAPK4	mitogen-activated protein kinase 4, transcript variant X2	0.275876	-1.85791	7.90192e-09	1.79422e-06	yes	down	22.1675	6.395
	gene-GAREM1	GAREM1	GRB2 associated regulator of MAPK1 subtype 1, transcript variant X1	0.498591	-1.00407	0.00174723	0.0412478	yes	down	14.9225	7.715
Solute carriers	gene-SLC25A22	SLC25A22	solute carrier family 25 member 22	0.446408	-1.16357	0.000304781	0.0116057	yes	down	9.3525	3.835
	gene-SLC26A3	SLC26A3	solute carrier family 26 member 3	0.166902	-2.58293	1.36028e-06	0.000156364	yes	down	277.748	50.27
	gene-SLC44A4	SLC44A4	solute carrier family 44 member 4, transcript variant X1	0.431356	-1.21305	0.00596688	0.098424	yes	down	127.382	57.9525
Glycosyltransferases	gene-GCNT3	GCNT3	glucosaminyl (N-acetyl) transferase 3, mucin type, transcript variant X1	0.257491	-1.95741	1.9753e-13	1.51373e-10	yes	down	90.8225	17.66
	gene-GCNT4	GCNT4	glucosaminyl (N-acetyl) transferase 4, transcript variant X1	0.401601	-1.31616	0.000191042	0.00807733	yes	down	4.0825	1.6075
	gene-LOC106838827	LOC106838827	UDP-glucuronosyltransferase 2A3-like	0.367216	-1.4453	0.00144864	0.0360533	yes	down	149.055	58.535
	gene-LOC106844857	LOC106844857	UDP-glucuronosyltransferase 1-6-like, transcript variant X2	0.285748	-1.80719	2.8428e-05	0.00184752	yes	down	186.61	59.3675
NLR family	gene-NLRP6	NLRP6	NLR family pyrin domain containing 6	0.275704	-1.85881	0.00062396	0.0195444	yes	down	0.385	0.095
Copines	gene-CPNE5	CPNE5	copine 5, transcript variant X1	0.169956	-2.55677	0.000165379	0.00731166	yes	down	7.21	0.9975
	gene-CPNE8	CPNE8	copine 8	0.481907	-1.05317	0.00615773	0.100135	yes	down	13.055	6.4225
Transcription factor	gene-HNF1A	HNF1A	HNF1 homeobox A, transcript variant X1	0.452003	-1.1456	5.74413e-05	0.00322091	yes	down	8.11	3.5475
	gene-KLF4	KLF4	Kruppel like factor 4	0.3816	-1.38987	0.00054688	0.0178021	yes	down	70.9575	25.175
	gene-TBX3	TBX3	T-box transcription factor 3, transcript variant X1	0.273866	-1.86846	2.27249e-10	7.59921e-08	yes	down	12.1725	3.4275
Epigen	gene-EPGN	EPGN	epithelial mitogen, transcript variant X1	0.265788	-1.91165	3.37785e-06	0.000343235	yes	down	5.1675	1.455
Sulfotransferases	gene-GAL3ST1	GAL3ST1	galactose-3-O-sulfotransferase 1	0.454992	-1.13609	0.0248854	0.230486	yes	down	2.61	1.1225
Immunity activator	gene-INAVA	INAVA	innate immunity activator	0.459992	-1.12032	0.000100048	0.00485512	yes	down	15.2525	6.6975
Interferon regulatory factors	gene-IRF6	IRF6	interferon regulatory factor 6, transcript variant X1	0.469682	-1.09024	0.00641429	0.102942	yes	down	26.3175	13.0125
Integrin	gene-ITGA6	ITGA6	integrin subunit alpha 6, transcript variant X1	0.489593	-1.03034	0.00340424	0.0666451	yes	down	102.71	54.535
Macrophage stimulating	gene-MST1	MST1	macrophage stimulating 1, transcript variant X1	0.347072	-1.52669	6.19946e-12	3.00054e-09	yes	down	4.155	1.4375
	gene-MST1R	MST1R	macrophage stimulating 1 receptor, transcript variant X1	0.474121	-1.07667	2.92355e-06	0.000305511	yes	down	16.2825	7.565
Neutrophils - Inflammatory	gene-SECTM1	SECTM1	secreted and transmembrane 1, transcript variant X1	0.466458	-1.10018	0.0191083	0.199342	yes	down	36.575	17.54
TIR domain containing	gene-TICAM1	TICAM1	toll like receptor adaptor molecule 1	0.414008	-1.27227	0.0119683	0.152293	yes	down	8.38	3.0075
TNF related	gene-TNFRSF11A	TNFRSF11A	TNF receptor superfamily member 11a, transcript variant X1	0.471006	-1.08618	7.29678e-06	0.00063603	yes	down	12.115	5.55
Others	gene-BAD	BAD	BCL2 associated agonist of cell death	0.485338	-1.04294	0.0434891	0.315005	yes	down	38.5	16.165
	gene-BCAR1	BCAR1	BCAR1 scaffold protein, Cas family member, transcript variant X1	0.488738	-1.03287	0.00068894	0.0209784	yes	down	51.6575	24.1925
	gene-LOC106829609	LOC106829609	fibroblast growth factor-binding protein 1-like	0.386194	-1.3726	0.00114277	0.0305048	yes	down	140.435	58.4575
	gene-MS4A12	MS4A12	membrane spanning 4-domains A12	0.136851	-2.86932	0.000463393	0.0156956	yes	down	106.43	15.685
	gene-RBP2	RBP2	retinol binding protein 2, transcript variant X2	0.285094	-1.81049	0.0471919	0.326676	yes	down	1.3975	0.4325
	gene-VIL1	VIL1	villin 1	0.273941	-1.86806	0.000139542	0.00632132	yes	down	346.933	101.683
	gene-STEAP4	STEAP4	STEAP4 metalloreductase, transcript variant X1	0.39921	-1.32478	0.000312706	0.0118096	yes	down	1.5675	0.6375

## Sheet: DEGs related lipid metabolism
Table S6d-1. DEGs related lipid metabolism (Up DEG (DC/C), P<0.05 & FC>2; Number=10)
Gene class	Gene id	Gene name	Gene description	FC(DC/C)	Log2FC(DC/C)	Pvalue	Padjust	Significant	Regulate	C	DC
Angiopoietin like family	gene-ANGPTL1	ANGPTL1	angiopoietin like 1, transcript variant X1	2.12744	1.08912	0.00420122	0.0780493	yes	up	4.735	10.5875
Fatty acid transport related	gene-CFTR	CFTR	CF transmembrane conductance regulator	2.71941	1.44329	9.20136e-05	0.0045249	yes	up	4.295	11.925
	gene-KCNJ2	KCNJ2	potassium inwardly rectifying channel subfamily J member 2, transcript variant X1	2.15246	1.10599	0.000723551	0.0218157	yes	up	1.795	3.9125
	gene-GM2A	GM2A	GM2 ganglioside activator	2.08409	1.05942	0.0280616	0.247214	yes	up	11.8175	26.48
Fatty acid elongase	gene-ELOVL4	ELOVL4	ELOVL fatty acid elongase 4	2.95404	1.56269	0.0254487	0.233296	yes	up	0.14	0.415
Glutathione S-transferases	gene-HPGDS	HPGDS	hematopoietic prostaglandin D synthase, transcript variant X1	2.48389	1.3126	0.000996898	0.027415	yes	up	1.2	3.1975
Short chain dehydrogenase/reductase superfamily	gene-HSD11B1	HSD11B1	hydroxysteroid 11-beta dehydrogenase 1, transcript variant X1	2.24843	1.16892	0.0369099	0.287891	yes	up	1.0425	1.9725
Alcohol dehydrogenases	gene-LOC106834449	LOC106834449	alcohol dehydrogenase E chain-like	2.96695	1.56898	8.50226e-07	0.000103559	yes	up	0.755	2.355
Others	gene-PTGS2	PTGS2	prostaglandin-endoperoxide synthase 2	2.09911	1.06978	0.00885683	0.125949	yes	up	3.0525	6.8725
	gene-SPP1	SPP1	secreted phosphoprotein 1	2.15634	1.10858	0.0389413	0.296729	yes	up	7.21	14.2725
Table S6d-2. DEGs related lipid metabolism (Down DEG (DC/C),P<0.05 & FC<0.5; Number=79)
Gene class	Gene id	Gene name	Gene description	FC(DC/C)	Log2FC(DC/C)	Pvalue	Padjust	Significant	Regulate	C	DC
Adipogenesis	gene-LPCAT4	LPCAT4	lysophosphatidylcholine acyltransferase 4, transcript variant X1	0.365568	-1.45179	1.30613e-10	4.53252e-08	yes	down	34.2675	12.2075
	gene-MBOAT1	MBOAT1	membrane bound O-acyltransferase domain containing 1	0.445998	-1.16489	0.000310472	0.0117979	yes	down	38.69	17.7875
	gene-ME1	ME1	malic enzyme 1	0.271781	-1.87949	2.42149e-07	3.47938e-05	yes	down	30.7925	8.8775
	gene-MOGAT1	MOGAT1	monoacylglycerol O-acyltransferase 1	0.257914	-1.95504	4.87476e-06	0.000464542	yes	down	26.15	7.25
Fatty acid catabolism	gene-ACAA2	ACAA2	acetyl-CoA acyltransferase 2	0.485859	-1.04139	0.00220106	0.0493682	yes	down	31.6425	16.485
	gene-ACADS	ACADS	acyl-CoA dehydrogenase short chain	0.253443	-1.98027	2.44784e-06	0.000264828	yes	down	228.47	59.275
	gene-ACOX1	ACOX1	acyl-CoA oxidase 1, transcript variant X1	0.38972	-1.35949	0.000330704	0.0122627	yes	down	120.735	48.9425
	gene-ACOX2	ACOX2	acyl-CoA oxidase 2, transcript variant X1	0.312318	-1.67891	4.71552e-10	1.44546e-07	yes	down	36.0575	11.39
	gene-FA2H	FA2H	fatty acid 2-hydroxylase	0.305725	-1.7097	1.27705e-05	0.00100805	yes	down	31.045	9.96
	gene-GCDH	GCDH	glutaryl-CoA dehydrogenase, transcript variant X1	0.450179	-1.15143	0.000204376	0.00852355	yes	down	123.772	56.49
	gene-GDPD2	GDPD2	glycerophosphodiester phosphodiesterase domain containing 2, transcript variant X1	0.301942	-1.72766	4.89644e-05	0.00282892	yes	down	14.175	4.545
	gene-IVD	IVD	isovaleryl-CoA dehydrogenase	0.377187	-1.40665	3.29036e-05	0.0020654	yes	down	67.675	26.805
	gene-LIPH	LIPH	lipase H, transcript variant X1	0.320928	-1.63968	0.000229488	0.0092968	yes	down	17.08	5.775
	gene-PCK1	PCK1	phosphoenolpyruvate carboxykinase 1	0.109784	-3.18726	1.91228e-09	5.02437e-07	yes	down	254.077	30.29
	gene-PNLIPRP3	PNLIPRP3	pancreatic lipase related protein 3, transcript variant X1	0.0693649	-3.84965	0.0207723	1	yes	down	0.085	0.0025
Cytochrome P450s	gene-LOC106828038	LOC106828038	cytochrome P450 2C18-like	0.0398476	-4.64936	9.21954e-17	1.21118e-13	yes	down	10.875	0.4875
	gene-LOC106828299	LOC106828299	cytochrome P450 26B1	0.297807	-1.74755	1.33563e-07	2.17388e-05	yes	down	5.615	1.6225
	gene-LOC106833789	LOC106833789	cytochrome P450 4A11-like, transcript variant X1	0.36974	-1.43542	0.000185679	0.00797897	yes	down	116.558	46.21
	gene-LOC106845102	LOC106845102	cytochrome P450 2D14-like	0.444914	-1.1684	0.00607717	0.0995292	yes	down	13.8275	6.435
	gene-LOC106845104	LOC106845104	cytochrome P450 2D14-like, transcript variant X1	0.34803	-1.52272	0.0106653	0.141473	yes	down	11.0375	4.2125
	gene-LOC106846853	LOC106846853	cytochrome P450 4F2-like, transcript variant X1	0.415215	-1.26807	0.000116801	0.00546615	yes	down	31.385	13.2175
	gene-LOC106848499	LOC106848499	cytochrome P450 2D14-like, transcript variant X1	0.20925	-2.2567	2.19661e-05	0.00155199	yes	down	28.7625	6.1125
Nuclear hormone receptors	gene-PPARD	PPARD	peroxisome proliferator activated receptor delta, transcript variant X1	0.359001	-1.47794	1.47195e-07	2.29425e-05	yes	down	50.26	18.1975
	gene-PPARG	PPARG	peroxisome proliferator activated receptor gamma, transcript variant X1	0.220529	-2.18096	8.1327e-10	2.37423e-07	yes	down	63.83	15.195
Fatty acid transport related	gene-APOC3	APOC3	apolipoprotein C3	0.306393	-1.70655	0.000501033	0.0167241	yes	down	4.12	1.2625
	gene-CPT1A	CPT1A	carnitine palmitoyltransferase 1A, transcript variant X1	0.453181	-1.14184	0.00155181	0.0379028	yes	down	78.4325	37.205
	gene-FABP1	FABP1	fatty acid binding protein 1	0.366816	-1.44687	0.00626718	0.101377	yes	down	404.205	157.335
	gene-LOC106832434	LOC106832434	phospholipid-transporting ATPase IB	0.49282	-1.02087	0.000545323	0.0177829	yes	down	3.1775	1.5825
	gene-LOC106834446	LOC106834446	microsomal triglyceride transfer protein	0.437358	-1.19311	0.0183666	0.194473	yes	down	0.535	0.245
	gene-LOC106837634	LOC106837634	apolipoprotein L2-like, transcript variant X2	0.416413	-1.26391	0.00228125	0.0506725	yes	down	78	32.8325
	gene-SLC35C1	SLC35C1	solute carrier family 35 member C1, transcript variant X1	0.475639	-1.07206	1.41796e-07	2.2462e-05	yes	down	63.7725	29.525
Phospholipases	gene-PLA2G4F	PLA2G4F	phospholipase A2 group IVF	0.441574	-1.17927	0.00023602	0.00946998	yes	down	1.44	0.615
	gene-PLCD1	PLCD1	phospholipase C delta 1, transcript variant X3	0.438421	-1.18961	0.000962176	0.0267105	yes	down	63.28	29.5025
	gene-PLCE1	PLCE1	phospholipase C epsilon 1, transcript variant X1	0.49431	-1.01651	0.000552682	0.0179275	yes	down	12.2625	5.88
Lipoprotein signaling & steroids metabolism	gene-AKR1B1	AKR1B1	aldo-keto reductase family 1 member B	0.455325	-1.13503	6.82507e-05	0.00368114	yes	down	200.245	94.39
	gene-DHRS11	DHRS11	dehydrogenase/reductase 11, transcript variant X1	0.370177	-1.43371	6.15658e-05	0.00338835	yes	down	112.49	44.03
	gene-INSIG2	INSIG2	insulin induced gene 2, transcript variant X8	0.397485	-1.33103	7.90705e-05	0.00402739	yes	down	12.2275	5.1025
	gene-LOC106827241	LOC106827241	aldo-keto reductase family 1 member C23-like, transcript variant X2	0.0522178	-4.25932	3.44601e-16	4.22526e-13	yes	down	45.5075	2.6
	gene-LOC106827242	LOC106827242	aldo-keto reductase family 1 member C23-like protein	0.0604792	-4.04742	1.78621e-19	2.73766e-16	yes	down	599.815	38.4375
	gene-LOC106827244	LOC106827244	aldo-keto reductase family 1 member C23-like, transcript variant X2	0.133891	-2.90087	3.4042e-11	1.45605e-08	yes	down	78.905	11.32
	gene-LOC106827466	LOC106827466	aldo-keto reductase family 1 member C23-like protein, transcript variant X2	0.413421	-1.27432	0.000122991	0.00571225	yes	down	55.5025	22.375
	gene-NR1H4	NR1H4	nuclear receptor subfamily 1 group H member 4, transcript variant X1	0.322916	-1.63077	2.80446e-05	0.00182907	yes	down	5.71	1.725
	gene-PAQR8	PAQR8	progestin and adipoQ receptor family member 8	0.318311	-1.65149	2.2039e-07	3.24272e-05	yes	down	45.6175	15.0775
	gene-SDR42E1	SDR42E1	short chain dehydrogenase/reductase family 42E, member 1, transcript variant X4	0.178385	-2.48693	2.573e-23	4.73225e-20	yes	down	12.11	2.07
	gene-TM6SF2	TM6SF2	transmembrane 6 superfamily member 2, transcript variant X1	0.146889	-2.7672	1.71996e-09	4.72424e-07	yes	down	2.23	0.3275
	gene-TM7SF2	TM7SF2	transmembrane 7 superfamily member 2	0.309407	-1.69242	9.35694e-08	1.60834e-05	yes	down	16.2575	5.1275
	gene-VDR	VDR	vitamin D receptor, transcript variant X2	0.330523	-1.59718	1.00765e-08	2.18031e-06	yes	down	164.528	56.535
Annexins	gene-ANXA13	ANXA13	annexin A13, transcript variant X1	0.47067	-1.08721	0.0297854	0.25551	yes	down	9.2225	4.61
	gene-LOC106831377	LOC106831377	annexin A8	0.390803	-1.35549	0.0141182	0.167919	yes	down	37.6825	16.8825
Glycosyltransferases	gene-B3GALT2	B3GALT2	beta-1,3-galactosyltransferase 2, transcript variant X2	0.35656	-1.48778	0.0024929	0.0538138	yes	down	30.265	11.4875
	gene-B4GALNT2	B4GALNT2	beta-1,4-N-acetyl-galactosaminyltransferase 2, transcript variant X2	0.121341	-3.04286	3.49004e-07	4.75655e-05	yes	down	102.44	13.5625
	gene-LOC123278562	LOC123278562	UDP-glucuronosyltransferase 1-6-like	0.410437	-1.28477	1.59662e-05	0.00120843	yes	down	6.5075	2.6525
	gene-PGAP4	PGAP4	post-GPI attachment to proteins GalNAc transferase 4, transcript variant X4	0.437362	-1.1931	0.000444532	0.0153105	yes	down	8.0375	3.7075
	gene-UGT8	UGT8	UDP glycosyltransferase 8, transcript variant X1	0.49701	-1.00865	0.00494519	0.0873815	yes	down	13.5575	6.9825
Inositol metabolic related	gene-BAIAP2L2	BAIAP2L2	BAR/IMD domain containing adaptor protein 2 like 2	0.475529	-1.0724	4.46212e-05	0.00266452	yes	down	41.01	19.205
	gene-INPP5J	INPP5J	inositol polyphosphate-5-phosphatase J	0.291223	-1.7798	3.49138e-07	4.75655e-05	yes	down	2.09	0.5025
	gene-PITPNM3	PITPNM3	PITPNM family member 3, transcript variant X1	0.315796	-1.66293	0.014766	0.171883	yes	down	2.555	0.785
Ketone body metabolism related	gene-BDH1	BDH1	3-hydroxybutyrate dehydrogenase 1	0.137385	-2.86371	2.48838e-10	8.17254e-08	yes	down	202.838	30.15
	gene-OXCT1	OXCT1	3-oxoacid CoA-transferase 1	0.42958	-1.219	0.00515216	0.089989	yes	down	269.692	124.48
Sphingomyelin metabolism related	gene-FUT2	FUT2	fucosyltransferase 2, transcript variant X2	0.280846	-1.83215	7.85485e-08	1.40259e-05	yes	down	56.3775	16.185
	gene-SGPP2	SGPP2	sphingosine-1-phosphate phosphatase 2, transcript variant X1	0.455036	-1.13595	0.00128286	0.0331382	yes	down	28.83	13.565
	gene-SMPD3	SMPD3	sphingomyelin phosphodiesterase 3, transcript variant X2	0.408358	-1.2921	3.6575e-06	0.000367588	yes	down	6.48	2.6525
Carbonic anhydrases	gene-CA2	CA2	carbonic anhydrase 2	0.428174	-1.22373	0.0113359	0.147761	yes	down	232.327	102.86
Phosphatidate cytidylyltransferase	gene-CDS1	CDS1	CDP-diacylglycerol synthase 1	0.49911	-1.00257	0.0364441	0.285571	yes	down	16.51	8.7225
MicroRNA host genes	gene-EHHADH	EHHADH	enoyl-CoA hydratase and 3-hydroxyacyl CoA dehydrogenase, transcript variant X1	0.475857	-1.0714	0.0012857	0.0331648	yes	down	125.403	96.455
Abhydrolase domain containing	gene-EPHX2	EPHX2	epoxide hydrolase 2, transcript variant X1	0.200347	-2.31943	3.16452e-07	4.40923e-05	yes	down	78.925	17.2175
Transcription factors	gene-FOXA1	FOXA1	forkhead box A1, transcript variant X1	0.49573	-1.01237	0.00871538	0.124449	yes	down	10.215	4.56
Ion channels	gene-ANO9	ANO9	anoctamin 9, transcript variant X5	0.490087	-1.02889	2.84519e-06	0.00030074	yes	down	39.15	19.1625
Glycerate kinase	gene-GLYCTK	GLYCTK	glycerate kinase, transcript variant X1	0.478012	-1.06488	2.79191e-05	0.00182736	yes	down	11.8475	5.4725
Pleckstrin homology	gene-GRB7	GRB7	growth factor receptor bound protein 7, transcript variant X1	0.447035	-1.16154	3.61903e-05	0.00224018	yes	down	15.5325	7.045
Short chain dehydrogenase/reductase superfamily	gene-HPGD	HPGD	15-hydroxyprostaglandin dehydrogenase	0.250435	-1.99749	4.87734e-05	0.00282892	yes	down	39.33	10.6025
Short chain dehydrogenase/reductase superfamily	gene-HSD11B2	HSD11B2	hydroxysteroid 11-beta dehydrogenase 2	0.403294	-1.31009	0.00214241	0.0483475	yes	down	81.225	33.555
Fatty acid hydroxylase	gene-LOC106838458	LOC106838458	sterol 26-hydroxylase, mitochondrial, transcript variant X2	0.365034	-1.4539	0.000849263	0.0244408	yes	down	73.575	28.4525
P2Y receptors	gene-P2RY4	P2RY4	pyrimidinergic receptor P2Y4, transcript variant X2	0.459044	-1.1233	0.000251571	0.00996147	yes	down	0.7925	0.3675
Epidermal differentiation complex	gene-S100G	S100G	S100 calcium binding protein G, transcript variant X2	0.00842912	-6.8904	4.25672e-16	4.60527e-13	yes	down	5149.37	49.4775
Alkaline ceramidases	gene-ACER1	ACER1	alkaline ceramidase 1	0.0438445	-4.51146	6.06524e-06	0.000551194	yes	down	1.4775	0.0725
Acyl-CoA thioesterases	gene-THEM4	THEM4	thioesterase superfamily member 4	0.0751497	-3.73409	2.86653e-13	2.10885e-10	yes	down	234.845	19.5475
Others	gene-SERINC2	SERINC2	serine incorporator 2, transcript variant X1	0.372987	-1.4228	0.00150434	0.0370574	yes	down	66.685	25.1975
	gene-SPTLC3	SPTLC3	serine palmitoyltransferase long chain base subunit 3, transcript variant X1	0.477494	-1.06644	0.00352188	0.0682951	yes	down	25.2975	12.9375

## Sheet: Immune DEGs-species assciation
Table S6e-1. Correlation between the immune-related DEG expression and differentially enriched species (correlation coefficient)
	Lentisphaerae_bacterium	Prevotella_copri	Bacteroidales_bacterium_WCE2004	Prevotella_sp.	Lachnospiraceae_bacterium	Clostridia_bacterium	Clostridiales_bacterium	Verrucomicrobia_bacterium	Streptococcus_equinus	Prevotellaceae_bacterium	Prevotella_ruminicola	Treponema_sp.	Treponema_porcinum	Prevotella_sp._PINT	Oscillibacter_sp.	Ruminococcaceae_bacterium
DUOX2	-0.857143	0.952381	-0.857143	0.97619	-0.714286	-0.809524	-0.785714	-0.904762	-0.761905	0.904762	0.904762	0.761905	0.952381	0.738095	-0.619048	-0.690476
HOXA13	0.809524	-0.928571	0.738095	-0.904762	0.666667	0.714286	0.666667	0.904762	0.761905	-0.97619	-0.97619	-0.809524	-0.928571	-0.857143	0.619048	0.619048
IL33	0.97619	-0.928571	0.857143	-0.904762	0.619048	0.785714	0.714286	0.97619	0.952381	-0.785714	-0.904762	-0.619048	-0.880952	-0.761905	0.547619	0.619048
IL1R2	0.738095	-0.761905	0.880952	-0.809524	0.904762	0.928571	0.952381	0.690476	0.571429	-0.809524	-0.690476	-0.761905	-0.857143	-0.714286	0.833333	0.904762
SLC25A22	-0.738095	0.761905	-0.880952	0.809524	-0.904762	-0.928571	-0.952381	-0.690476	-0.571429	0.809524	0.690476	0.761905	0.857143	0.714286	-0.833333	-0.904762
NOXO1	-0.785714	0.904762	-0.833333	0.952381	-0.761905	-0.785714	-0.809524	-0.833333	-0.714286	0.857143	0.833333	0.666667	0.904762	0.666667	-0.690476	-0.761905
LOC106833487	-0.809524	0.857143	-0.857143	0.928571	-0.714286	-0.809524	-0.833333	-0.809524	-0.761905	0.809524	0.809524	0.619048	0.857143	0.642857	-0.666667	-0.738095
LOC106835737	-0.714286	0.761905	-0.714286	0.714286	-0.833333	-0.785714	-0.761905	-0.738095	-0.595238	0.904762	0.809524	0.833333	0.857143	0.880952	-0.809524	-0.809524
GCNT3	-0.809524	0.880952	-0.690476	0.833333	-0.619048	-0.666667	-0.595238	-0.904762	-0.857143	0.928571	0.97619	0.714286	0.833333	0.928571	-0.619048	-0.547619
NOS2	-0.738095	0.880952	-0.761905	0.904762	-0.785714	-0.714286	-0.761905	-0.809524	-0.690476	0.833333	0.809524	0.595238	0.880952	0.642857	-0.738095	-0.809524
LOC106840891	0.809524	-0.761905	0.857143	-0.833333	0.738095	0.833333	0.880952	0.738095	0.738095	-0.714286	-0.714286	-0.547619	-0.809524	-0.571429	0.714286	0.833333
MS4A2	0.666667	-0.666667	0.857143	-0.738095	0.904762	0.904762	0.928571	0.619048	0.666667	-0.714286	-0.619048	-0.571429	-0.666667	-0.785714	0.904762	0.833333
RNASEL	-0.761905	0.857143	-0.619048	0.785714	-0.642857	-0.595238	-0.547619	-0.880952	-0.833333	0.904762	0.952381	0.642857	0.809524	0.904762	-0.666667	-0.595238
MMP15	-0.761905	0.690476	-0.833333	0.761905	-0.761905	-0.857143	-0.904762	-0.666667	-0.666667	0.738095	0.690476	0.619048	0.785714	0.619048	-0.761905	-0.857143
STEAP4	-0.857143	0.857143	-0.666667	0.785714	-0.619048	-0.619048	-0.595238	-0.904762	-0.857143	0.809524	0.904762	0.571429	0.857143	0.738095	-0.619048	-0.690476
BCAR1	-0.738095	0.642857	-0.857143	0.714286	-0.833333	-0.904762	-0.952381	-0.619048	-0.642857	0.690476	0.619048	0.595238	0.738095	0.642857	-0.833333	-0.904762
IL17RC	-0.738095	0.642857	-0.857143	0.714286	-0.833333	-0.904762	-0.952381	-0.619048	-0.642857	0.690476	0.619048	0.595238	0.738095	0.642857	-0.833333	-0.904762
ZBTB7B	-0.738095	0.642857	-0.857143	0.714286	-0.833333	-0.904762	-0.952381	-0.619048	-0.642857	0.690476	0.619048	0.595238	0.738095	0.642857	-0.833333	-0.904762
IL22RA1	-0.874267	0.838338	-0.682647	0.778457	-0.598813	-0.634742	-0.610789	-0.89822	-0.886243	0.790433	0.89822	0.550908	0.838338	0.730552	-0.610789	-0.682647
TNFRSF11A	-0.690476	0.690476	-0.809524	0.714286	-0.952381	-0.833333	-0.904762	-0.642857	-0.619048	0.642857	0.571429	0.47619	0.738095	0.619048	-0.928571	-1
HSPA6	0.904762	-0.833333	0.738095	-0.785714	0.619048	0.666667	0.642857	0.904762	0.952381	-0.690476	-0.833333	-0.428571	-0.785714	-0.690476	0.619048	0.690476
MALL	-0.833333	0.857143	-0.690476	0.785714	-0.690476	-0.619048	-0.595238	-0.904762	-0.928571	0.714286	0.833333	0.404762	0.761905	0.761905	-0.690476	-0.690476
INAVA	-0.666667	0.666667	-0.761905	0.690476	-0.904762	-0.809524	-0.880952	-0.619048	-0.571429	0.714286	0.619048	0.571429	0.761905	0.642857	-0.904762	-0.97619
CLEC6A	0.809524	-0.666667	0.809524	-0.714286	0.690476	0.833333	0.857143	0.690476	0.738095	-0.714286	-0.714286	-0.595238	-0.761905	-0.642857	0.714286	0.809524
EPHB6	-0.809524	0.666667	-0.809524	0.714286	-0.690476	-0.833333	-0.857143	-0.690476	-0.738095	0.714286	0.714286	0.595238	0.761905	0.642857	-0.714286	-0.809524
TBX3	-0.833333	0.666667	-0.738095	0.619048	-0.714286	-0.785714	-0.761905	-0.738095	-0.761905	0.714286	0.738095	0.619048	0.761905	0.761905	-0.738095	-0.809524
LOC106839349	-0.738095	0.833333	-0.666667	0.809524	-0.738095	-0.619048	-0.666667	-0.809524	-0.738095	0.785714	0.809524	0.5	0.833333	0.642857	-0.738095	-0.809524
CXCL9	0.761905	-0.714286	0.857143	-0.761905	0.880952	0.833333	0.904762	0.690476	0.738095	-0.571429	-0.571429	-0.357143	-0.714286	-0.547619	0.857143	0.952381
GCNT4	-0.785714	0.857143	-0.690476	0.785714	-0.690476	-0.666667	-0.642857	-0.833333	-0.595238	0.785714	0.785714	0.714286	0.928571	0.619048	-0.571429	-0.738095
HNF1A	-0.761905	0.738095	-0.785714	0.785714	-0.761905	-0.761905	-0.833333	-0.714286	-0.714286	0.690476	0.690476	0.47619	0.785714	0.547619	-0.761905	-0.880952
MST1R	-0.714286	0.642857	-0.833333	0.690476	-0.904762	-0.857143	-0.928571	-0.619048	-0.666667	0.595238	0.547619	0.428571	0.690476	0.595238	-0.904762	-0.97619
MS4A7	0.714286	-0.666667	0.761905	-0.714286	0.785714	0.785714	0.857143	0.642857	0.642857	-0.714286	-0.666667	-0.547619	-0.761905	-0.595238	0.809524	0.904762
GAREM1	-0.785714	0.809524	-0.642857	0.761905	-0.666667	-0.595238	-0.619048	-0.833333	-0.809524	0.761905	0.833333	0.47619	0.809524	0.666667	-0.690476	-0.761905
SELENOM	-0.690476	0.619048	-0.785714	0.666667	-0.857143	-0.833333	-0.904762	-0.595238	-0.619048	0.666667	0.595238	0.52381	0.714286	0.619048	-0.880952	-0.952381
KLF4	-0.690476	0.619048	-0.785714	0.666667	-0.857143	-0.833333	-0.904762	-0.595238	-0.619048	0.666667	0.595238	0.52381	0.714286	0.619048	-0.880952	-0.952381
MAPK4	-0.833333	0.738095	-0.714286	0.714286	-0.666667	-0.690476	-0.714286	-0.785714	-0.809524	0.690476	0.761905	0.47619	0.785714	0.619048	-0.690476	-0.809524
MMP9	0.833333	-0.738095	0.714286	-0.714286	0.666667	0.690476	0.714286	0.785714	0.809524	-0.690476	-0.761905	-0.47619	-0.785714	-0.619048	0.690476	0.809524
LOC106833486	-0.809524	0.761905	-0.809524	0.809524	-0.690476	-0.738095	-0.761905	-0.785714	-0.928571	0.619048	0.714286	0.309524	0.666667	0.642857	-0.714286	-0.714286
CD68	0.642857	-0.666667	0.833333	-0.738095	0.857143	0.880952	0.928571	0.571429	0.428571	-0.690476	-0.547619	-0.690476	-0.785714	-0.547619	0.761905	0.880952
CLEC12A	0.595238	-0.619048	0.690476	-0.642857	0.880952	0.761905	0.833333	0.571429	0.547619	-0.761905	-0.642857	-0.595238	-0.714286	-0.714286	0.928571	0.928571
LOC106840882	0.642857	-0.595238	0.809524	-0.666667	0.880952	0.857143	0.904762	0.571429	0.690476	-0.642857	-0.571429	-0.452381	-0.595238	-0.738095	0.928571	0.857143
EPGN	-0.666667	0.785714	-0.595238	0.761905	-0.714286	-0.571429	-0.619048	-0.761905	-0.714286	0.833333	0.833333	0.52381	0.785714	0.714286	-0.761905	-0.761905
HRH4	0.714286	-0.571429	0.761905	-0.619048	0.738095	0.833333	0.857143	0.595238	0.690476	-0.714286	-0.666667	-0.595238	-0.666667	-0.738095	0.809524	0.809524
IGSF9	-0.714286	0.571429	-0.761905	0.619048	-0.738095	-0.833333	-0.857143	-0.595238	-0.690476	0.714286	0.666667	0.595238	0.666667	0.738095	-0.809524	-0.809524
IL17RE	-0.761905	0.619048	-0.809524	0.642857	-0.833333	-0.833333	-0.880952	-0.642857	-0.738095	0.571429	0.571429	0.404762	0.666667	0.619048	-0.857143	-0.928571
MST1	-0.761905	0.619048	-0.809524	0.642857	-0.833333	-0.833333	-0.880952	-0.642857	-0.738095	0.571429	0.571429	0.404762	0.666667	0.619048	-0.857143	-0.928571
ANK3	-0.833333	0.785714	-0.714286	0.761905	-0.666667	-0.642857	-0.666667	-0.833333	-0.904762	0.642857	0.761905	0.333333	0.738095	0.619048	-0.690476	-0.761905
TMEM98	-0.809524	0.761905	-0.761905	0.785714	-0.690476	-0.690476	-0.738095	-0.785714	-0.880952	0.619048	0.714286	0.309524	0.714286	0.571429	-0.714286	-0.785714
Table S6e-2. Correlation between the immune-related DEG expression and differentially enriched species (p value)
	Lentisphaerae_bacterium	Prevotella_copri	Bacteroidales_bacterium_WCE2004	Prevotella_sp.	Lachnospiraceae_bacterium	Clostridia_bacterium	Clostridiales_bacterium	Verrucomicrobia_bacterium	Streptococcus_equinus	Prevotellaceae_bacterium	Prevotella_ruminicola	Treponema_sp.	Treponema_porcinum	Prevotella_sp._PINT	Oscillibacter_sp.	Ruminococcaceae_bacterium
DUOX2	0.00653002	0.0002604	0.00653002	3.3144e-05	0.0465282	0.0149027	0.0208151	0.00200828	0.0280049	0.00200828	0.00200828	0.0280049	0.0002604	0.0365528	0.101733	0.0579903
HOXA13	0.0149027	0.000862968	0.0365528	0.00200828	0.0709877	0.0465282	0.0709877	0.00200828	0.0280049	3.3144e-05	3.3144e-05	0.0149027	0.000862968	0.00653002	0.101733	0.101733
IL33	3.3144e-05	0.000862968	0.00653002	0.00200828	0.101733	0.0208151	0.0465282	3.3144e-05	0.0002604	0.0208151	0.00200828	0.101733	0.00385032	0.0280049	0.160026	0.101733
IL1R2	0.0365528	0.0280049	0.00385032	0.0149027	0.00200828	0.000862968	0.0002604	0.0579903	0.13896	0.0149027	0.0579903	0.0280049	0.00653002	0.0465282	0.0101755	0.00200828
SLC25A22	0.0365528	0.0280049	0.00385032	0.0149027	0.00200828	0.000862968	0.0002604	0.0579903	0.13896	0.0149027	0.0579903	0.0280049	0.00653002	0.0465282	0.0101755	0.00200828
NOXO1	0.0208151	0.00200828	0.0101755	0.0002604	0.0280049	0.0208151	0.0149027	0.0101755	0.0465282	0.00653002	0.0101755	0.0709877	0.00200828	0.0709877	0.0579903	0.0280049
LOC106833487	0.0149027	0.00653002	0.00653002	0.000862968	0.0465282	0.0149027	0.0101755	0.0149027	0.0280049	0.0149027	0.0149027	0.101733	0.00653002	0.0855589	0.0709877	0.0365528
LOC106835737	0.0465282	0.0280049	0.0465282	0.0465282	0.0101755	0.0208151	0.0280049	0.0365528	0.11953	0.00200828	0.0149027	0.0101755	0.00653002	0.00385032	0.0149027	0.0149027
GCNT3	0.0149027	0.00385032	0.0579903	0.0101755	0.101733	0.0709877	0.11953	0.00200828	0.00653002	0.000862968	3.3144e-05	0.0465282	0.0101755	0.000862968	0.101733	0.160026
NOS2	0.0365528	0.00385032	0.0280049	0.00200828	0.0208151	0.0465282	0.0280049	0.0149027	0.0579903	0.0101755	0.0149027	0.11953	0.00385032	0.0855589	0.0365528	0.0149027
LOC106840891	0.0149027	0.0280049	0.00653002	0.0101755	0.0365528	0.0101755	0.00385032	0.0365528	0.0365528	0.0465282	0.0465282	0.160026	0.0149027	0.13896	0.0465282	0.0101755
MS4A2	0.0709877	0.0709877	0.00653002	0.0365528	0.00200828	0.00200828	0.000862968	0.101733	0.0709877	0.0465282	0.101733	0.13896	0.0709877	0.0208151	0.00200828	0.0101755
RNASEL	0.0280049	0.00653002	0.101733	0.0208151	0.0855589	0.11953	0.160026	0.00385032	0.0101755	0.00200828	0.0002604	0.0855589	0.0149027	0.00200828	0.0709877	0.11953
MMP15	0.0280049	0.0579903	0.0101755	0.0280049	0.0280049	0.00653002	0.00200828	0.0709877	0.0709877	0.0365528	0.0579903	0.101733	0.0208151	0.101733	0.0280049	0.00653002
STEAP4	0.00653002	0.00653002	0.0709877	0.0208151	0.101733	0.101733	0.11953	0.00200828	0.00653002	0.0149027	0.00200828	0.13896	0.00653002	0.0365528	0.101733	0.0579903
BCAR1	0.0365528	0.0855589	0.00653002	0.0465282	0.0101755	0.00200828	0.0002604	0.101733	0.0855589	0.0579903	0.101733	0.11953	0.0365528	0.0855589	0.0101755	0.00200828
IL17RC	0.0365528	0.0855589	0.00653002	0.0465282	0.0101755	0.00200828	0.0002604	0.101733	0.0855589	0.0579903	0.101733	0.11953	0.0365528	0.0855589	0.0101755	0.00200828
ZBTB7B	0.0365528	0.0855589	0.00653002	0.0465282	0.0101755	0.00200828	0.0002604	0.101733	0.0855589	0.0579903	0.101733	0.11953	0.0365528	0.0855589	0.0101755	0.00200828
IL22RA1	0.00451239	0.00932312	0.0620927	0.0228673	0.116754	0.0908904	0.107721	0.0024388	0.00337334	0.0195445	0.0024388	0.157018	0.00932312	0.0395556	0.107721	0.0620927
TNFRSF11A	0.0579903	0.0579903	0.0149027	0.0465282	0.0002604	0.0101755	0.00200828	0.0855589	0.101733	0.0855589	0.13896	0.232936	0.0365528	0.101733	0.000862968	0
HSPA6	0.00200828	0.0101755	0.0365528	0.0208151	0.101733	0.0709877	0.0855589	0.00200828	0.0002604	0.0579903	0.0101755	0.289403	0.0208151	0.0579903	0.101733	0.0579903
MALL	0.0101755	0.00653002	0.0579903	0.0208151	0.0579903	0.101733	0.11953	0.00200828	0.000862968	0.0465282	0.0101755	0.319889	0.0280049	0.0280049	0.0579903	0.0579903
INAVA	0.0709877	0.0709877	0.0280049	0.0579903	0.00200828	0.0149027	0.00385032	0.101733	0.13896	0.0465282	0.101733	0.13896	0.0280049	0.0855589	0.00200828	3.3144e-05
CLEC6A	0.0149027	0.0709877	0.0149027	0.0465282	0.0579903	0.0101755	0.00653002	0.0579903	0.0365528	0.0465282	0.0465282	0.11953	0.0280049	0.0855589	0.0465282	0.0149027
EPHB6	0.0149027	0.0709877	0.0149027	0.0465282	0.0579903	0.0101755	0.00653002	0.0579903	0.0365528	0.0465282	0.0465282	0.11953	0.0280049	0.0855589	0.0465282	0.0149027
TBX3	0.0101755	0.0709877	0.0365528	0.101733	0.0465282	0.0208151	0.0280049	0.0365528	0.0280049	0.0465282	0.0365528	0.101733	0.0280049	0.0280049	0.0365528	0.0149027
LOC106839349	0.0365528	0.0101755	0.0709877	0.0149027	0.0365528	0.101733	0.0709877	0.0149027	0.0365528	0.0208151	0.0149027	0.207031	0.0101755	0.0855589	0.0365528	0.0149027
CXCL9	0.0280049	0.0465282	0.00653002	0.0280049	0.00385032	0.0101755	0.00200828	0.0579903	0.0365528	0.13896	0.13896	0.385121	0.0465282	0.160026	0.00653002	0.0002604
GCNT4	0.0208151	0.00653002	0.0579903	0.0208151	0.0579903	0.0709877	0.0855589	0.0101755	0.11953	0.0208151	0.0208151	0.0465282	0.000862968	0.101733	0.13896	0.0365528
HNF1A	0.0280049	0.0365528	0.0208151	0.0208151	0.0280049	0.0280049	0.0101755	0.0465282	0.0465282	0.0579903	0.0579903	0.232936	0.0208151	0.160026	0.0280049	0.00385032
MST1R	0.0465282	0.0855589	0.0101755	0.0579903	0.00200828	0.00653002	0.000862968	0.101733	0.0709877	0.11953	0.160026	0.289403	0.0579903	0.11953	0.00200828	3.3144e-05
MS4A7	0.0465282	0.0709877	0.0280049	0.0465282	0.0208151	0.0208151	0.00653002	0.0855589	0.0855589	0.0465282	0.0709877	0.160026	0.0280049	0.11953	0.0149027	0.00200828
GAREM1	0.0208151	0.0149027	0.0855589	0.0280049	0.0709877	0.11953	0.101733	0.0101755	0.0149027	0.0280049	0.0101755	0.232936	0.0149027	0.0709877	0.0579903	0.0280049
SELENOM	0.0579903	0.101733	0.0208151	0.0709877	0.00653002	0.0101755	0.00200828	0.11953	0.101733	0.0709877	0.11953	0.182721	0.0465282	0.101733	0.00385032	0.0002604
KLF4	0.0579903	0.101733	0.0208151	0.0709877	0.00653002	0.0101755	0.00200828	0.11953	0.101733	0.0709877	0.11953	0.182721	0.0465282	0.101733	0.00385032	0.0002604
MAPK4	0.0101755	0.0365528	0.0465282	0.0465282	0.0709877	0.0579903	0.0465282	0.0208151	0.0149027	0.0579903	0.0280049	0.232936	0.0208151	0.101733	0.0579903	0.0149027
MMP9	0.0101755	0.0365528	0.0465282	0.0465282	0.0709877	0.0579903	0.0465282	0.0208151	0.0149027	0.0579903	0.0280049	0.232936	0.0208151	0.101733	0.0579903	0.0149027
LOC106833486	0.0149027	0.0280049	0.0149027	0.0149027	0.0579903	0.0365528	0.0280049	0.0208151	0.000862968	0.101733	0.0465282	0.455645	0.0709877	0.0855589	0.0465282	0.0465282
CD68	0.0855589	0.0709877	0.0101755	0.0365528	0.00653002	0.00385032	0.000862968	0.13896	0.289403	0.0579903	0.160026	0.0579903	0.0208151	0.160026	0.0280049	0.00385032
CLEC12A	0.11953	0.101733	0.0579903	0.0855589	0.00385032	0.0280049	0.0101755	0.13896	0.160026	0.0280049	0.0855589	0.11953	0.0465282	0.0465282	0.000862968	0.000862968
LOC106840882	0.0855589	0.11953	0.0149027	0.0709877	0.00385032	0.00653002	0.00200828	0.13896	0.0579903	0.0855589	0.13896	0.260405	0.11953	0.0365528	0.000862968	0.00653002
EPGN	0.0709877	0.0208151	0.11953	0.0280049	0.0465282	0.13896	0.101733	0.0280049	0.0465282	0.0101755	0.0101755	0.182721	0.0208151	0.0465282	0.0280049	0.0280049
HRH4	0.0465282	0.13896	0.0280049	0.101733	0.0365528	0.0101755	0.00653002	0.11953	0.0579903	0.0465282	0.0709877	0.11953	0.0709877	0.0365528	0.0149027	0.0149027
IGSF9	0.0465282	0.13896	0.0280049	0.101733	0.0365528	0.0101755	0.00653002	0.11953	0.0579903	0.0465282	0.0709877	0.11953	0.0709877	0.0365528	0.0149027	0.0149027
IL17RE	0.0280049	0.101733	0.0149027	0.0855589	0.0101755	0.0101755	0.00385032	0.0855589	0.0365528	0.13896	0.13896	0.319889	0.0709877	0.101733	0.00653002	0.000862968
MST1	0.0280049	0.101733	0.0149027	0.0855589	0.0101755	0.0101755	0.00385032	0.0855589	0.0365528	0.13896	0.13896	0.319889	0.0709877	0.101733	0.00653002	0.000862968
ANK3	0.0101755	0.0208151	0.0465282	0.0280049	0.0709877	0.0855589	0.0709877	0.0101755	0.00200828	0.0855589	0.0280049	0.419753	0.0365528	0.101733	0.0579903	0.0280049
TMEM98	0.0149027	0.0280049	0.0280049	0.0208151	0.0579903	0.0579903	0.0365528	0.0208151	0.00385032	0.101733	0.0465282	0.455645	0.0465282	0.13896	0.0465282	0.0208151

## Sheet: Lipid DEGs-species assciation
Table S6f-1.Correlation between the expression of DEG-related lipid metabolism and differentially enriched species (correlation coefficient)
	Lentisphaerae_bacterium	Prevotella_copri	Bacteroidales_bacterium_WCE2004	Prevotella_sp.	Lachnospiraceae_bacterium	Clostridia_bacterium	Clostridiales_bacterium	Verrucomicrobia_bacterium	Streptococcus_equinus	Prevotellaceae_bacterium	Prevotella_ruminicola	Treponema_sp.	Treponema_porcinum	Prevotella_sp._PINT	Oscillibacter_sp.	Ruminococcaceae_bacterium
LOC106834449	0.814386	-0.826362	0.946125	-0.850315	0.922172	0.970077	0.946125	0.778457	0.682647	-0.778457	-0.706599	-0.730552	-0.850315	-0.790433	0.814386	0.850315
GM2A	0.833333	-0.761905	0.928571	-0.809524	0.809524	0.97619	0.952381	0.738095	0.666667	-0.809524	-0.738095	-0.809524	-0.857143	-0.761905	0.738095	0.809524
APOC3	-0.857143	0.97619	-0.785714	0.928571	-0.761905	-0.714286	-0.690476	-0.952381	-0.809524	0.833333	0.880952	0.619048	0.928571	0.738095	-0.666667	-0.738095
[truncated: 89 more rows]

## Sheet: SCFA-species assciation
Table S6g-1.Correlation between the SCFAs and differentially enriched species (correlation coefficient)
[truncated: 13 more rows]

## Sheet: SCFA-DEGs assciation-1
Table S6h-1. Correlation between the SCFAs and DEGs (correlation coefficient)
[truncated: 898 more rows]

[truncated: 1 more sheets: SCFA-DEGs assciation-2]
